# Supplementary material for: Spon1+ inflammatory monocytes promote collagen remodeling and lung cancer metastasis through lipoprotein receptor 8 signaling
Source: JCI Insight. 2024 May 8;9(9):e168792. doi: 10.1172/jci.insight.168792 (PMC11141919; doi:10.1172/jci.insight.168792)
Supplement: Supplemental tables 1-6 [file jciinsight-9-168792-s161.xlsx]

## Sheet: Info
		Title: Spon1+ Inflammatory Monocytes Promote Collagen Remodeling and Lung Cancer Metastasis through Lipoprotein Receptor 8 Signaling
		Authors: Kristina M. Whately#, Nisitha Sengottuvel#, Lincy Edatt#, Sonal Srivastava, Allison T. Woods, Yihsuan S. Tsai, Alessandro Porrello, Matthew P. Zimmerman, Aaron C. Chack, Stuart R. Jefferys, Gabriella Yacovone, Dae Joong Kim, Andrew C. Dudley, Antonio L. Amelio, Chad V. Pecot

## Sheet: S1
Supplementary Table 1: Gene Expression and Hazard Ratios of top genes in RNAseq data
Gene	MatchWithTCGALUSC	LogRankPValueMean	HRMean	LogRankPValueMedian	HRMedian
Cfb	Yes	0.032597	1.50945	0.002912	1.7332
Spon1	Yes	0.167096	1.29287	0.006766	1.64801
Ifitm2	Yes	0.037289	1.47005	0.009021	1.62057
Gadd45b	Yes	0.024288	1.52938	0.012572	1.5851
Csrnp1	Yes	0.119691	1.34427	0.017376	1.55102
Sdcbp	Yes	0.034596	1.47271	0.019575	1.54416
Socs3	Yes	0.017997	1.55916	0.022147	1.52455
Il1b	Yes	0.10278	1.38222	0.026078	1.50851
Klf7	Yes	0.002636	1.7475	0.029426	1.49398
Icam1	Yes	0.010207	1.68484	0.033092	1.4814
Complete List
Arhgap19	Yes	0.148063	0.76143	0.043685	0.689407
Odf2	Yes	0.732937	0.93806	0.901872	0.977675
Cdca7	Yes	0.295427	0.81805	0.410417	0.859541
Hirip3	Yes	0.309743	0.82477	0.794111	0.953345
Acpl2	Yes	0.124878	0.74453	0.374975	0.849522
Fanci	Yes	0.365778	0.84511	0.487801	0.880419
Cdc6	Yes	0.032156	0.67079	0.048095	0.693325
1190002F15Rik	No	NaN	NaN	NaN	NaN
Ccne2	Yes	0.175101	0.76769	0.136879	0.761015
Cenpn	Yes	0.064305	0.70781	0.054028	0.701527
Dscc1	Yes	0.346193	0.83839	0.194728	0.785139
Dsn1	Yes	0.441235	1.15357	0.850307	1.03537
Kif15	Yes	0.182303	0.77757	0.050751	0.696594
Dut	Yes	0.295287	0.81893	0.356198	0.844521
Tyms-ps	No	NaN	NaN	NaN	NaN
Cdca8	Yes	0.9221	1.01844	0.785534	1.05118
Tyms	Yes	0.202657	1.26866	0.768087	1.05553
Pkmyt1	Yes	0.646797	1.08967	0.344121	1.18894
Plk4	Yes	0.51631	0.88664	0.973742	1.00605
Slc25a10	Yes	0.520872	1.12712	0.703168	1.07299
Chek2	Yes	0.162361	0.766	0.001215	0.545842
Pola1	Yes	0.046802	0.68404	0.079259	0.722951
Ncapd3	Yes	0.885696	0.97372	0.722829	0.936905
Mtfr2	No	NaN	NaN	NaN	NaN
Hsf2	Yes	0.559262	1.11568	0.951145	0.98877
Brca2	Yes	0.386778	0.84777	0.657639	0.921922
Ccnb2	Yes	0.668045	0.92451	0.529141	0.891117
Wdr67	Yes	0.722052	0.93613	0.959697	1.0094
Aaas	Yes	0.586159	0.90469	0.321493	0.833771
Gins2	Yes	0.240787	0.80034	0.679996	0.927234
Clspn	Yes	0.630087	1.09309	0.523289	0.889022
Hist1h2ak	Yes	0.394874	0.84355	0.619482	0.912876
Hist1h4d	Yes	0.459151	0.86679	0.481997	0.878564
E2f6	Yes	0.182474	0.77278	0.272916	0.815427
Cdca3	Yes	0.101778	0.73561	0.096833	0.736798
Psat1	Yes	0.060729	0.696	0.217096	0.796901
Ncapd2	Yes	0.397155	0.8522	0.04523	0.691635
Anapc15	No	NaN	NaN	NaN	NaN
Hist1h4j	Yes	0.015267	0.55091	0.150329	0.766866
Gsg2	Yes	0.805157	0.95535	0.712313	0.934814
Cdc45	Yes	0.582573	0.90182	0.330354	0.836749
Cks1b	Yes	0.416368	0.85633	0.080553	0.724843
Cenpw	Yes	0.306286	0.81971	0.409932	0.859598
2810417H13Rik	No	NaN	NaN	NaN	NaN
Birc5	Yes	0.288125	0.82144	0.052913	0.700702
Kif22	Yes	0.329206	0.83149	0.25778	0.812698
Asf1b	Yes	0.889538	1.02613	0.119035	0.751295
Eif2d	No	NaN	NaN	NaN	NaN
Aurkb	Yes	0.263316	0.80663	0.096549	0.735421
Hist1h2ab (*)	Yes	0.03149	0.61546	0.489547	0.879285
Hist1h2af	No	NaN	NaN	NaN	NaN
Hist1h2ai	No	NaN	NaN	NaN	NaN
Hist1h2ad	Yes	0.915925	0.97798	0.641204	1.08994
Hist1h2ag	Yes	0.910773	0.97849	0.896821	0.976414
Hist1h2ah	Yes	0.92923	1.02026	0.130064	1.32661
Hist1h2an	No	NaN	NaN	NaN	NaN
Hist1h3i	Yes	0.880753	0.96806	0.126042	1.32405
Ilf2	Yes	0.02355	0.65411	0.046906	0.694869
Tfdp1	Yes	0.760143	0.93837	0.832672	0.962061
Hist1h2ao	No	NaN	NaN	NaN	NaN
Mad2l1	Yes	0.341836	0.83499	0.02076	0.652164
Mis18bp1	No	NaN	NaN	NaN	NaN
Clhc1	No	NaN	NaN	NaN	NaN
Stmn1	Yes	0.063533	0.69684	0.065053	0.712312
Rrm2	Yes	0.000881	0.52369	0.004691	0.592587
Spc24	Yes	0.40354	0.85694	0.114408	0.747887
Dlgap5	Yes	0.857006	0.96733	0.538105	0.892137
Ska1	Yes	0.760332	0.94507	0.460286	0.873282
Aarsd1	Yes	0.076077	0.71802	0.115267	0.748584
Lars2	Yes	0.663005	1.08338	0.361472	1.18223
Prdx4	Yes	0.712635	1.07231	0.55629	0.897026
Atxn10	Yes	0.222191	0.79695	0.31661	0.831471
Ddx39	Yes	0.159359	0.76182	0.150957	0.768776
Nrm	Yes	0.347536	0.83942	0.29754	0.826021
Dctpp1	Yes	0.720097	0.93429	0.263732	0.814659
Ptma	Yes	0.548196	0.89416	0.486731	0.879941
Rfc4	Yes	0.225427	0.791	0.211688	0.795246
Arhgef39	No	NaN	NaN	NaN	NaN
Cenpa	Yes	0.165144	0.77234	0.187496	0.78498
Ndc80	Yes	0.293756	0.81976	0.249623	0.808679
Smc2	Yes	0.366707	1.18074	0.775372	0.94815
Dnajc9	Yes	0.901788	0.97752	0.122856	0.751289
Gm6531	No	NaN	NaN	NaN	NaN
Gmnn	Yes	0.102311	0.72864	0.01021	0.623114
H2afv	Yes	0.351307	0.84276	0.668925	0.924462
Hmgn2	Yes	0.297981	0.82123	0.407486	0.858738
Fbxo5	Yes	0.384495	0.84958	0.468653	0.874753
Anp32b	Yes	0.419881	0.86128	0.381442	0.848799
Cdkn2c	Yes	0.906685	0.97732	0.852614	1.03482
Hist1h3c	Yes	0.119554	0.71716	0.435811	1.15335
Hist1h3g	Yes	0.70254	0.91852	0.616383	0.912042
Ezh2	Yes	0.092315	0.72834	0.063525	0.709327
Mki67	Yes	0.171417	0.77464	0.125336	0.753852
Smc4	Yes	0.085831	0.72688	0.010149	0.620967
H2afx	Yes	0.618215	0.91222	0.657185	0.922022
Scml2	Yes	0.147123	0.75606	0.046131	0.692943
Racgap1	Yes	0.602307	0.90797	0.359673	0.843983
Poc1a	Yes	0.155872	0.76762	0.045389	0.692068
Gpr160	Yes	0.096772	0.71722	0.065875	0.713622
Gstm1	Yes	0.592778	0.88302	0.23538	1.24714
Setd8	Yes	0.039147	0.67728	0.145916	0.765691
Ccdc18	Yes	0.190869	0.77789	0.610401	0.910722
Cdca4	Yes	0.193514	0.7808	0.092353	0.731971
Cdt1	Yes	0.79786	0.95321	0.967538	0.992587
Kif20b	Yes	0.475509	0.87423	0.171752	0.776939
Kif20a	Yes	0.196253	0.78528	0.225286	0.799894
Mms22l	No	NaN	NaN	NaN	NaN
Gins3	Yes	0.667691	0.92392	0.122085	0.752236
Depdc1a	No	NaN	NaN	NaN	NaN
Incenp	Yes	0.292082	1.214	0.363861	1.18137
Nup85	Yes	0.184949	0.77614	0.223306	0.798801
Ubash3a	Yes	0.967969	0.99185	0.889598	1.02586
Nsl1	Yes	0.736082	0.93842	0.233337	0.803657
Spata24	Yes	0.641822	0.91415	0.430271	0.865289
Hist1h2bb	Yes	0.935825	1.01599	0.237796	1.24257
Hist1h2bl	Yes	0.274541	0.80197	0.289617	0.82245
Hist1h2bm	Yes	0.19142	0.74452	0.381302	1.17575
E2f8	Yes	0.349269	1.18982	0.563312	1.11193
Ahcy	Yes	0.652917	1.087	0.751233	0.943621
Tubb5	No	NaN	NaN	NaN	NaN
Prr11	Yes	0.969857	1.00699	0.706006	1.07169
Ssrp1	Yes	0.4166	0.8603	0.375572	0.848612
Cmc2	No	NaN	NaN	NaN	NaN
Rfc3	Yes	0.150882	0.76403	0.378029	0.85065
Rbbp7	Yes	0.081581	0.71781	0.064479	0.712226
Anp32e	Yes	0.248771	0.80112	0.128682	0.755888
Aurka	Yes	0.081646	0.71792	0.121611	0.751739
Kif23	Yes	0.706629	0.93304	0.50895	0.885881
Tacc3	Yes	0.079149	1.38423	0.404298	1.16629
Prim1	Yes	0.961078	0.99105	0.514503	0.887509
Tuba1b	Yes	0.707339	0.93353	0.530207	0.89139
Tubb4b	No	NaN	NaN	NaN	NaN
Mcm4	Yes	0.551439	0.89615	0.718844	0.935927
Ncaph2	Yes	0.810688	0.95529	0.555359	0.896968
Ccne1	Yes	0.841861	1.03935	0.608892	0.910519
Ncaph	Yes	0.720757	0.93616	0.631208	0.915197
Spc25	Yes	0.032239	0.66976	0.328265	0.834139
Ivd	Yes	0.756158	1.05955	0.921291	1.0183
Mcm2	Yes	0.510608	1.12862	0.628268	1.09333
Mcm7	Yes	0.404847	0.85731	0.328498	0.836193
Rpa1	Yes	0.618182	0.91088	0.677386	1.07923
Mcm5	Yes	0.655427	0.91967	0.619694	1.09632
Rrm1	Yes	0.516422	1.126	0.737185	1.06367
Brip1	Yes	0.104207	0.7361	0.243062	0.80721
Orc6	No	NaN	NaN	NaN	NaN
Tcf19	Yes	0.555278	0.89619	0.2056	0.792066
Rpa2	Yes	0.598527	1.1031	0.518093	0.887467
Rfc5	Yes	0.581685	0.90376	0.421246	0.863083
Tuba4a	Yes	0.929011	0.98363	0.836855	0.963044
Topbp1	Yes	0.286002	0.81786	0.686101	0.928543
Cenpc1	Yes	0.68595	0.92792	0.939919	0.986297
Nucks1	Yes	0.439632	0.86551	0.627677	0.914768
Rpia	Yes	0.17259	0.76948	0.270171	0.81568
Knstrn	No	NaN	NaN	NaN	NaN
Tssc4	Yes	0.170387	1.28614	0.203558	1.26308
Snrpf	Yes	0.448702	0.86559	0.10602	0.743486
H2afy	Yes	0.908627	1.0217	0.467099	0.874748
Rfc2	Yes	0.322743	0.83235	0.470345	0.876168
Cdc7	Yes	0.035463	0.67108	0.335165	0.837642
Chaf1b	Yes	0.592804	0.90412	0.138861	0.761124
Tubg1	Yes	0.642264	0.91769	0.192999	0.787673
Mcm3	Yes	0.584075	0.90296	0.601899	0.908944
Prkag1	Yes	0.520675	1.12532	0.846311	1.03621
Tspan32	Yes	0.862565	1.03739	0.351939	1.18997
Slc43a3	Yes	0.033725	1.48087	0.100626	1.35144
Rn45s	No	NaN	NaN	NaN	NaN
Casp4	Yes	0.133857	1.31951	0.11708	1.33832
Ggct	Yes	0.000587	0.50955	0.018601	0.645502
Bcl2a1a	No	NaN	NaN	NaN	NaN
Bcl2a1d	No	NaN	NaN	NaN	NaN
Plac8	Yes	0.184732	0.75445	0.207458	0.79388
Gm12216	No	NaN	NaN	NaN	NaN
Ccr5	Yes	0.965335	1.00844	0.78195	1.052
Cdc42ep2	Yes	0.520285	1.12914	0.388296	1.17147
Laptm4a	Yes	0.046335	0.67543	0.112819	0.746106
Mpzl3	Yes	0.019582	1.53464	0.308281	1.20607
Trex1	Yes	0.689338	1.07815	0.854654	1.03448
Lacc1	No	NaN	NaN	NaN	NaN
Peli1	Yes	0.854377	0.96494	0.947081	1.01237
Lrp12	Yes	0.365248	0.84431	0.536598	0.893089
Tnip3	Yes	0.995598	1.00122	0.335287	1.19294
Asns	Yes	0.084037	0.71348	0.28693	0.822551
E230029C05Rik	No	NaN	NaN	NaN	NaN
Ccl12	No	NaN	NaN	NaN	NaN
AW112010	No	NaN	NaN	NaN	NaN
Fcgr4	No	NaN	NaN	NaN	NaN
Cxcl11	Yes	0.682914	0.91431	0.41648	1.16134
Fbxl5	Yes	0.74312	1.06226	0.148988	1.30863
Gadd45b	Yes	0.024288	1.52938	0.012572	1.5851
Cd44	Yes	0.876227	1.02907	0.447028	1.15066
Arg2	Yes	0.407958	0.85053	0.82008	0.959026
Clec4n	No	NaN	NaN	NaN	NaN
Cd244	Yes	0.442225	1.16588	0.595481	1.10292
Sdc4	Yes	0.147107	1.32474	0.066224	1.40478
P2ry13	Yes	0.412033	1.17067	0.790413	1.05046
Btg1	Yes	0.232016	0.8018	0.147031	0.766486
Il13ra1	Yes	0.646174	1.0886	0.662118	1.08322
Lpcat2	Yes	0.81335	1.04583	0.683566	1.07739
Vopp1	Yes	0.558024	1.12544	0.734928	1.06425
Rnf19b	Yes	0.14624	1.30767	0.298341	1.21046
Tppp3	Yes	0.006943	1.69893	0.052276	1.43007
Cfb	Yes	0.032597	1.50945	0.002912	1.7332
Gbp3	Yes	0.465484	1.14627	0.606239	1.09907
Fcgr1	No	NaN	NaN	NaN	NaN
Scimp	No	NaN	NaN	NaN	NaN
Csrnp1	Yes	0.119691	1.34427	0.017376	1.55102
Slc37a3	Yes	0.416335	1.16273	0.399052	1.16882
Klrg2	Yes	0.271667	0.79941	0.623865	0.913202
Il15ra	Yes	0.125928	1.32827	0.118937	1.33214
Ctss	Yes	0.086779	1.37514	0.471881	1.14247
Ms4a6b	No	NaN	NaN	NaN	NaN
Pdk3	Yes	0.350899	0.83972	0.629252	0.915391
Pla2g16	Yes	0.050505	0.64924	0.792736	1.04932
Sdcbp	Yes	0.034596	1.47271	0.019575	1.54416
Slc31a1	Yes	0.293216	0.82325	0.360412	0.84521
Gm5150	No	NaN	NaN	NaN	NaN
Klra2	No	NaN	NaN	NaN	NaN
Cbr3	Yes	0.148658	0.73912	0.536023	0.892521
AF251705	No	NaN	NaN	NaN	NaN
Fpr2	Yes	0.599367	0.89958	0.215586	1.2558
Eif1a	No	NaN	NaN	NaN	NaN
Bst1	Yes	0.83157	1.0478	0.182811	1.27744
Dpep2	Yes	0.064869	1.41841	0.213651	1.25734
Fcgr3	No	NaN	NaN	NaN	NaN
Cmklr1	Yes	0.419823	1.16599	0.439172	1.15226
Tacstd2	Yes	0.59385	1.10727	0.802076	1.0471
Pla2g7	Yes	0.645626	1.09276	0.621168	1.0952
Sirpb1a	No	NaN	NaN	NaN	NaN
Ppt1	Yes	0.432636	1.15893	0.543997	1.1185
Ptpn1	Yes	0.082517	1.37535	0.041653	1.45569
Vcan	Yes	0.141721	1.31336	0.050843	1.43358
Cd2	Yes	0.690761	1.07908	0.651983	0.920268
Nfil3	Yes	0.631377	1.09176	0.447827	0.870371
St3gal4	Yes	0.316561	1.2042	0.077109	1.38725
Creb5	Yes	0.347205	0.83468	0.292981	0.824499
Ambp	Yes	0.108457	2.09108	0.074327	1.39405
Rab3il1	Yes	0.269985	1.23011	0.289702	1.21413
Tmem173	Yes	0.722174	1.06836	0.46749	1.14217
Abi3	Yes	0.259235	1.23958	0.089194	1.36977
Camk2d	Yes	0.290858	1.21379	0.159893	1.30248
Ciita	Yes	0.593042	1.11393	0.453208	1.14888
Icam1	Yes	0.010207	1.68484	0.033092	1.4814
Gcnt2	Yes	0.877818	1.0294	0.574707	1.10858
Irf2bpl	No	NaN	NaN	NaN	NaN
Igfbp6	Yes	0.209391	1.32769	0.088396	1.36887
Ocstamp	No	NaN	NaN	NaN	NaN
Gm14047	No	NaN	NaN	NaN	NaN
Il1b	Yes	0.10278	1.38222	0.026078	1.50851
Saa3	No	NaN	NaN	NaN	NaN
Serpinb8	Yes	0.735329	0.93924	0.773727	1.05438
Bcl2a1b	No	NaN	NaN	NaN	NaN
Lifr	Yes	0.213769	1.2875	0.975743	0.99444
Ifitm2	Yes	0.037289	1.47005	0.009021	1.62057
Rfx2	Yes	0.692467	1.07629	0.471857	0.876414
Htra3	Yes	0.434428	1.16139	0.840584	1.03751
Socs3	Yes	0.017997	1.55916	0.022147	1.52455
Zfp36l1	Yes	0.520558	0.88744	0.531942	0.891888
Rnasel	Yes	0.467691	0.87281	0.545684	0.895188
Tmem37	Yes	0.617169	0.90683	0.150436	1.30263
Maml3	Yes	0.417836	1.16056	0.265818	1.22678
Rnf111	Yes	0.630693	1.09206	0.365256	1.18058
Klf7	Yes	0.002636	1.7475	0.029426	1.49398
Syt11	Yes	0.375769	1.17871	0.861672	1.03248
Emp1	Yes	0.386864	1.17185	0.528745	1.12259
Lfng	Yes	0.69145	1.08242	0.659067	1.08437
Phlda1	Yes	0.715381	0.93132	0.889188	0.974831
Gm14446	No	NaN	NaN	NaN	NaN
Gbp6	Yes	0.024261	0.6501	0.048166	0.695821
Hck	Yes	0.969574	1.00741	0.654624	1.08598
Oasl2	No	NaN	NaN	NaN	NaN
Rtp4	Yes	0.912064	1.02149	0.596321	1.102
Spon1	Yes	0.167096	1.29287	0.006766	1.64801
Trim30b	No	NaN	NaN	NaN	NaN

## Sheet: S2
Supplementary Table 2: List of GSVA analysis scores for Log2FC > 1.5
C2 curated gene sets |log2FC| > 1.5	-LOG(p)	C5 curated gene sets |log2FC| > 1.5	-LOG(p)	Hallmark curated gene sets |log2FC| > 1.5	p value
NABA MATRISOME	4.67438e-98	GO EXTRACELLULAR MATRIX	7.83886e-89	EPITHELIAL MESENCHYMAL TRANSITION	4.1219e-56
NABA CORE MATRISOME	9.55223e-75	GO COLLAGEN CONTAINING EXTRACELLULAR MATRIX	1.80754e-76	COAGULATION	2.1499e-21
BOQUEST STEM CELL UP	9.15197e-67	GO EXTRACELLULAR MATRIX STRUCTURAL CONSTITUENT	6.95284e-62	MYOGENESIS	2.47988e-08
ANASTASSIOU MULTICANCER INVASIVENESS SIGNATURE	3.953e-66	GO EXTRACELLULAR STRUCTURE ORGANIZATION	6.98101e-62	APICAL JUNCTION	2.47988e-08
REACTOME EXTRACELLULAR MATRIX ORGANIZATION	2.4912e-58	GO STRUCTURAL MOLECULE ACTIVITY	5.80116e-43	ANGIOGENESIS	5.3609e-07
SCHUETZ BREAST CANCER DUCTAL INVASIVE UP	1.34138e-56	GO BIOLOGICAL ADHESION	2.03197e-39	KRAS SIGNALING UP	3.3684e-06
TURASHVILI BREAST LOBULAR CARCINOMA VS LOBULAR NORMAL DN	1.10477e-40	GO GLYCOSAMINOGLYCAN BINDING	8.34377e-35	UV RESPONSE DN	4.60563e-05
VECCHI GASTRIC CANCER ADVANCED VS EARLY UP	2.04466e-40	GO HEPARIN BINDING	3.90201e-32	BILE ACID METABOLISM	0.0015697
REACTOME DEGRADATION OF THE EXTRACELLULAR MATRIX	5.29728e-40	GO SIGNALING RECEPTOR BINDING	1.89316e-30	APOPTOSIS	0.00576623
TURASHVILI BREAST LOBULAR CARCINOMA VS DUCTAL NORMAL UP	1.20664e-39	GO ANIMAL ORGAN MORPHOGENESIS	3.03314e-30	HYPOXIA	0.012121
REACTOME COLLAGEN DEGRADATION	4.00505e-36	GO COLLAGEN FIBRIL ORGANIZATION	2.64955e-29	XENOBIOTIC METABOLISM	0.012121
CHICAS RB1 TARGETS CONFLUENT	1.29434e-35	GO COLLAGEN BINDING	3.31705e-29	KRAS SIGNALING DN	0.012121
NABA ECM GLYCOPROTEINS	1.89445e-35	GO SULFUR COMPOUND BINDING	1.26059e-27	ADIPOGENESIS	0.0589468
NABA MATRISOME ASSOCIATED	8.18725e-31	GO NEGATIVE REGULATION OF MULTICELLULAR ORGANISMAL PROCESS	1.73198e-27	ESTROGEN RESPONSE LATE	0.0589468
SABATES COLORECTAL ADENOMA DN	5.80284e-30	GO SKELETAL SYSTEM DEVELOPMENT	1.47592e-26	COMPLEMENT	0.0589468
FARMER BREAST CANCER CLUSTER 4	8.2212e-30	GO EXTRACELLULAR MATRIX STRUCTURAL CONSTITUENT CONFERRING TENSILE STRENGTH	1.72226e-25	GLYCOLYSIS	0.0589468
ONDER CDH1 TARGETS 2 UP	5.8526e-29	GO RESPONSE TO ENDOGENOUS STIMULUS	2.25159e-25	SPERMATOGENESIS	0.11954
REACTOME COLLAGEN FORMATION	1.38222e-28	GO COLLAGEN TRIMER	3.12338e-25	NOTCH SIGNALING	0.131675
REACTOME ASSEMBLY OF COLLAGEN FIBRILS AND OTHER MULTIMERIC STRUCTURES	2.35743e-28	GO PROTEIN CONTAINING COMPLEX BINDING	4.31737e-25	HEDGEHOG SIGNALING	0.14687
REACTOME COLLAGEN BIOSYNTHESIS AND MODIFYING ENZYMES	1.64353e-27	GO CELL CELL SIGNALING	4.3563e-25	FATTY ACID METABOLISM	0.153833
BENPORATH ES WITH H3K27ME3	1.81293e-27	GO CELLULAR RESPONSE TO ENDOGENOUS STIMULUS	7.73434e-24	PANCREAS BETA CELLS	0.1618
REACTOME INTEGRIN CELL SURFACE INTERACTIONS	2.86697e-27	GO ENDOPLASMIC RETICULUM LUMEN	9.2994e-23	TGF BETA SIGNALING	0.212035
REACTOME ECM PROTEOGLYCANS	2.12309e-26	GO TUBE DEVELOPMENT	2.52581e-22	IL2 STAT5 SIGNALING	0.218518
SMID BREAST CANCER LUMINAL A UP	1.974e-25	GO REGULATION OF TRANSPORT	4.73837e-21	ESTROGEN RESPONSE EARLY	0.22013
WEST ADRENOCORTICAL TUMOR DN	5.9541e-25	GO CELL SUBSTRATE ADHESION	3.54566e-20	ALLOGRAFT REJECTION	0.22013
NABA COLLAGENS	6.16978e-25	GO OSSIFICATION	3.96469e-20	CHOLESTEROL HOMEOSTASIS	0.278639
REACTOME COLLAGEN CHAIN TRIMERIZATION	6.16978e-25	GO SECRETION	1.04189e-19	PEROXISOME	0.368175
PID SYNDECAN 1 PATHWAY	1.36261e-24	GO METALLOPEPTIDASE ACTIVITY	2.88377e-19	TNFA SIGNALING VIA NFKB	0.58674
ZHU CMV ALL DN	2.89911e-24	GO INTRINSIC COMPONENT OF PLASMA MEMBRANE	4.02724e-19	INFLAMMATORY RESPONSE	0.58674
BOQUEST STEM CELL CULTURED VS FRESH UP	3.08791e-24	GO SUPRAMOLECULAR FIBER ORGANIZATION	4.91358e-19	ANDROGEN RESPONSE	1
PID INTEGRIN1 PATHWAY	8.78044e-24	GO IDENTICAL PROTEIN BINDING	5.59479e-19	REACTIVE OXYGEN SPECIES PATHWAY	1
PICCALUGA ANGIOIMMUNOBLASTIC LYMPHOMA UP	9.89381e-24	GO CIRCULATORY SYSTEM DEVELOPMENT	7.26227e-19	UV RESPONSE UP	1
KEGG ECM RECEPTOR INTERACTION	1.01487e-23	GO NEGATIVE REGULATION OF DEVELOPMENTAL PROCESS	1.47963e-18	MITOTIC SPINDLE	1
LIU PROSTATE CANCER DN	1.36105e-22	GO CELL SURFACE	1.55275e-18	WNT BETA CATENIN SIGNALING	1
BENPORATH SUZ12 TARGETS	1.38201e-22	GO TUBE MORPHOGENESIS	3.44404e-18	IL6 JAK STAT3 SIGNALING	1
LEE BMP2 TARGETS UP	1.43964e-22	GO COLLAGEN METABOLIC PROCESS	4.87646e-18	DNA REPAIR	1
OISHI CHOLANGIOMA STEM CELL LIKE DN	1.70809e-22	GO RESPONSE TO GROWTH FACTOR	5.04127e-18	G2M CHECKPOINT	1
SCHAEFFER PROSTATE DEVELOPMENT 48HR DN	2.89945e-22	GO TISSUE MORPHOGENESIS	5.56926e-18	PROTEIN SECRETION	1
BENPORATH EED TARGETS	3.09951e-22	GO RESPONSE TO OXYGEN CONTAINING COMPOUND	6.56011e-18	INTERFERON ALPHA RESPONSE	1
WANG MLL TARGETS	6.7249e-22	GO LOCOMOTION	6.79863e-18	INTERFERON GAMMA RESPONSE	1
RODWELL AGING KIDNEY NO BLOOD UP	1.01006e-21	GO BONE DEVELOPMENT	9.93014e-18	APICAL SURFACE	1
LIM MAMMARY STEM CELL UP	1.14595e-21	GO CELL MATRIX ADHESION	1.74176e-17	UNFOLDED PROTEIN RESPONSE	1
RIGGI EWING SARCOMA PROGENITOR DN	1.53905e-21	GO NEGATIVE REGULATION OF SIGNALING	4.15923e-17	PI3K AKT MTOR SIGNALING	1
TURASHVILI BREAST DUCTAL CARCINOMA VS DUCTAL NORMAL UP	1.54185e-20	GO REGULATION OF SYSTEM PROCESS	7.8309e-17	MTORC1 SIGNALING	1
VECCHI GASTRIC CANCER EARLY DN	1.61608e-20	GO CIRCULATORY SYSTEM PROCESS	8.35439e-17	E2F TARGETS	1
ZHU CMV 24 HR DN	3.40052e-20	GO CHEMICAL HOMEOSTASIS	9.4192e-17	MYC TARGETS V1	1
MEISSNER BRAIN HCP WITH H3K4ME3 AND H3K27ME3	4.2315e-20	GO PEPTIDASE ACTIVITY	1.09612e-16	MYC TARGETS V2	1
MIYAGAWA TARGETS OF EWSR1 ETS FUSIONS DN	7.28533e-20	GO ION HOMEOSTASIS	1.28054e-16	OXIDATIVE PHOSPHORYLATION	1
SWEET LUNG CANCER KRAS DN	1.31045e-19	GO CELL MOTILITY	1.28964e-16	P53 PATHWAY	1
PID AVB3 INTEGRIN PATHWAY	2.60197e-19	GO CELL JUNCTION	1.55195e-16	HEME METABOLISM	1
LINDGREN BLADDER CANCER CLUSTER 2B	4.01072e-19	GO CONNECTIVE TISSUE DEVELOPMENT	5.24053e-16
BRUINS UVC RESPONSE LATE	5.73406e-19	GO CARDIOVASCULAR SYSTEM DEVELOPMENT	5.98793e-16
YAO TEMPORAL RESPONSE TO PROGESTERONE CLUSTER 16	5.75108e-19	GO REGULATION OF SECRETION	9.0798e-16
KEGG FOCAL ADHESION	1.77765e-18	GO METALLOENDOPEPTIDASE ACTIVITY	1.13954e-15
YOSHIMURA MAPK8 TARGETS UP	2.15669e-18	GO REGULATION OF CELL DIFFERENTIATION	1.16808e-15
CHEN METABOLIC SYNDROM NETWORK	3.47874e-18	GO NEGATIVE REGULATION OF RESPONSE TO STIMULUS	1.60931e-15
CLASPER LYMPHATIC VESSELS DURING METASTASIS DN	3.69606e-18	GO INTEGRIN BINDING	1.71529e-15
NABA PROTEOGLYCANS	3.69606e-18	GO REGULATION OF CELL POPULATION PROLIFERATION	2.03624e-15
SMID BREAST CANCER NORMAL LIKE UP	3.79169e-18	GO CARTILAGE DEVELOPMENT	2.22753e-15
KINSEY TARGETS OF EWSR1 FLII FUSION DN	4.15192e-18	GO POSITIVE REGULATION OF MULTICELLULAR ORGANISMAL PROCESS	2.46793e-15
REACTOME DISEASES OF GLYCOSYLATION	4.64849e-18	GO POSITIVE REGULATION OF SIGNALING	5.21757e-15
WANG SMARCE1 TARGETS UP	4.9607e-18	GO PROTEOLYSIS	6.17894e-15
LINDVALL IMMORTALIZED BY TERT DN	1.42191e-17	GO ENDOPEPTIDASE ACTIVITY	7.43314e-15
SMID BREAST CANCER BASAL DN	1.48946e-17	GO COLLAGEN CATABOLIC PROCESS	1.03069e-14
BLALOCK ALZHEIMERS DISEASE UP	2.32027e-17	GO RESPONSE TO HORMONE	1.11265e-14
BENPORATH PRC2 TARGETS	2.61593e-17	GO REGULATION OF ANATOMICAL STRUCTURE MORPHOGENESIS	1.17463e-14
WONG ENDMETRIUM CANCER DN	2.94948e-17	GO REGULATION OF ION TRANSPORT	1.40432e-14
CROMER TUMORIGENESIS UP	3.05843e-17	GO CALCIUM ION BINDING	1.49411e-14
NABA ECM REGULATORS	4.37249e-17	GO HOMEOSTATIC PROCESS	1.54073e-14
BROWNE HCMV INFECTION 48HR DN	4.88474e-17	GO ANATOMICAL STRUCTURE FORMATION INVOLVED IN MORPHOGENESIS	1.60126e-14
CHIANG LIVER CANCER SUBCLASS CTNNB1 DN	7.68126e-17	GO ENDODERM FORMATION	2.02118e-14
REACTOME DISEASES OF METABOLISM	7.85557e-17	GO FIBRILLAR COLLAGEN TRIMER	2.29523e-14
LIEN BREAST CARCINOMA METAPLASTIC	1.9446e-16	GO COMPLEX OF COLLAGEN TRIMERS	2.45053e-14
SMID BREAST CANCER LUMINAL B DN	3.03433e-16	GO DEFENSE RESPONSE	2.65849e-14
TURASHVILI BREAST DUCTAL CARCINOMA VS LOBULAR NORMAL UP	5.94852e-16	GO ENDOPLASMIC RETICULUM	3.36033e-14
WESTON VEGFA TARGETS	8.73097e-16	GO EXTRACELLULAR MATRIX STRUCTURAL CONSTITUENT CONFERRING COMPRESSION RESISTANCE	3.83623e-14
MIKKELSEN MEF LCP WITH H3K4ME3	8.98363e-16	GO ENZYME LINKED RECEPTOR PROTEIN SIGNALING PATHWAY	4.3479e-14
PILON KLF1 TARGETS UP	1.03566e-15	GO METAL ION HOMEOSTASIS	4.65225e-14
RODWELL AGING KIDNEY UP	1.22147e-15	GO SYNAPSE	6.30445e-14
POOLA INVASIVE BREAST CANCER UP	1.59178e-15	GO GROWTH	7.31199e-14
IGLESIAS E2F TARGETS UP	1.71529e-15	GO TRANSITION METAL ION BINDING	8.80017e-14
REACTOME NON INTEGRIN MEMBRANE ECM INTERACTIONS	2.25925e-15	GO EXTRACELLULAR MATRIX DISASSEMBLY	8.98815e-14
KAAB HEART ATRIUM VS VENTRICLE UP	2.89055e-15	GO PLASMA MEMBRANE REGION	1.37911e-13
REACTOME NCAM1 INTERACTIONS	2.9859e-15	GO EPITHELIUM DEVELOPMENT	1.88818e-13
KIM GLIS2 TARGETS UP	4.06293e-15	GO ION TRANSPORT	2.2482e-13
WILCOX RESPONSE TO PROGESTERONE DN	4.89455e-15	GO SKELETAL SYSTEM MORPHOGENESIS	2.90515e-13
BURTON ADIPOGENESIS PEAK AT 0HR	5.88756e-15	GO FORMATION OF PRIMARY GERM LAYER	3.14271e-13
REACTOME MET ACTIVATES PTK2 SIGNALING	7.12846e-15	GO REGULATION OF HORMONE LEVELS	3.47678e-13
ZWANG TRANSIENTLY UP BY 2ND EGF PULSE ONLY	1.22932e-14	GO EMBRYONIC MORPHOGENESIS	3.56659e-13
BERENJENO TRANSFORMED BY RHOA DN	2.76721e-14	GO MORPHOGENESIS OF A BRANCHING STRUCTURE	3.8467e-13
SERVITJA ISLET HNF1A TARGETS UP	4.02929e-14	GO NEUROGENESIS	3.92457e-13
WESTON VEGFA TARGETS 6HR	4.6366e-14	GO BASEMENT MEMBRANE	5.48335e-13
VERRECCHIA EARLY RESPONSE TO TGFB1	4.6366e-14	GO CATION TRANSPORT	7.0417e-13
SMID BREAST CANCER RELAPSE IN LUNG DN	7.87681e-14	GO BLOOD VESSEL MORPHOGENESIS	7.09083e-13
BERTUCCI MEDULLARY VS DUCTAL BREAST CANCER DN	8.94579e-14	GO REGULATION OF CELL SUBSTRATE ADHESION	7.52e-13
RIGGI EWING SARCOMA PROGENITOR UP	1.23626e-13	GO MUSCLE CONTRACTION	8.11982e-13
ONDER CDH1 SIGNALING VIA CTNNB1	1.36108e-13	GO REGULATION OF CELLULAR COMPONENT MOVEMENT	9.87089e-13
LEE NEURAL CREST STEM CELL UP	1.42335e-13	GO EMBRYO DEVELOPMENT	1.21106e-12
REACTOME MET PROMOTES CELL MOTILITY	1.67353e-13	GO ENDODERM DEVELOPMENT	1.48121e-12
LANDIS ERBB2 BREAST TUMORS 324 DN	2.0165e-13	GO CELL ADHESION MOLECULE BINDING	1.53756e-12
DURAND STROMA S UP	2.07437e-13	GO PEPTIDE SECRETION	1.60975e-12
REACTOME NCAM SIGNALING FOR NEURITE OUT GROWTH	2.39183e-13	GO POSITIVE REGULATION OF DEVELOPMENTAL PROCESS	2.15381e-12
REACTOME SYNDECAN INTERACTIONS	2.61328e-13	GO SIGNAL TRANSDUCTION BY PROTEIN PHOSPHORYLATION	2.3938e-12
TARTE PLASMA CELL VS PLASMABLAST UP	2.94677e-13	GO GASTRULATION	2.73594e-12
HSIAO LIVER SPECIFIC GENES	5.26305e-13	GO PROTEOGLYCAN BINDING	3.44228e-12
THUM MIR21 TARGETS HEART DISEASE UP	9.01719e-13	GO BONE MORPHOGENESIS	3.80797e-12
CUI TCF21 TARGETS 2 UP	9.64958e-13	GO NEGATIVE REGULATION OF CELL DIFFERENTIATION	4.05129e-12
REACTOME ACTIVATION OF MATRIX METALLOPROTEINASES	1.5975e-12	GO DEVELOPMENTAL GROWTH	4.48725e-12
REACTOME SIGNALING BY RECEPTOR TYROSINE KINASES	1.70577e-12	GO PLASMA MEMBRANE PROTEIN COMPLEX	4.87349e-12
PETRETTO CARDIAC HYPERTROPHY	2.08112e-12	GO MUSCLE SYSTEM PROCESS	5.13365e-12
VERRECCHIA RESPONSE TO TGFB1 C2	3.25784e-12	GO CELL SURFACE RECEPTOR SIGNALING PATHWAY INVOLVED IN CELL CELL SIGNALING	7.76203e-12
HOSHIDA LIVER CANCER SUBCLASS S1	3.68932e-12	GO PLATELET ALPHA GRANULE	1.07977e-11
SENESE HDAC1 AND HDAC2 TARGETS DN	4.13585e-12	GO CELLULAR HOMEOSTASIS	1.23165e-11
REACTOME SIGNALING BY PDGF	4.76616e-12	GO NERVOUS SYSTEM PROCESS	1.43401e-11
REN ALVEOLAR RHABDOMYOSARCOMA DN	5.21131e-12	GO RESPONSE TO DRUG	1.48845e-11
REACTOME O GLYCOSYLATION OF TSR DOMAIN CONTAINING PROTEINS	6.91939e-12	GO PLATELET DEGRANULATION	1.50403e-11
GRUETZMANN PANCREATIC CANCER UP	7.80482e-12	GO RESPONSE TO ORGANIC CYCLIC COMPOUND	1.52268e-11
SENGUPTA NASOPHARYNGEAL CARCINOMA UP	7.9708e-12	GO PLATELET ALPHA GRANULE LUMEN	1.8489e-11
VART KSHV INFECTION ANGIOGENIC MARKERS UP	1.10654e-11	GO POSITIVE REGULATION OF TRANSPORT	1.91708e-11
STEGER ADIPOGENESIS DN	1.32672e-11	GO SYNAPTIC SIGNALING	1.96163e-11
MCBRYAN PUBERTAL TGFB1 TARGETS UP	1.3718e-11	GO REGULATION OF PEPTIDE SECRETION	2.02494e-11
REACTOME PLATELET ACTIVATION SIGNALING AND AGGREGATION	1.50789e-11	GO METAL ION TRANSPORT	2.33352e-11
PASINI SUZ12 TARGETS DN	1.65843e-11	GO VESICLE LUMEN	2.5682e-11
REACTOME NERVOUS SYSTEM DEVELOPMENT	1.91409e-11	GO GOLGI LUMEN	2.8092e-11
REACTOME RESPONSE TO ELEVATED PLATELET CYTOSOLIC CA2	2.10629e-11	GO BONE GROWTH	3.43081e-11
REACTOME DISEASES ASSOCIATED WITH O GLYCOSYLATION OF PROTEINS	2.1228e-11	GO TISSUE REMODELING	3.54591e-11
FLORIO NEOCORTEX BASAL RADIAL GLIA UP	2.13878e-11	GO RECEPTOR REGULATOR ACTIVITY	3.55691e-11
REACTOME DISEASE	2.29823e-11	GO RESPONSE TO LIPID	3.907e-11
CHANG POU5F1 TARGETS UP	3.32372e-11	GO REGULATION OF PHOSPHORUS METABOLIC PROCESS	3.93797e-11
KATSANOU ELAVL1 TARGETS DN	4.00019e-11	GO CELLULAR ION HOMEOSTASIS	4.08737e-11
LI WILMS TUMOR VS FETAL KIDNEY 2 DN	4.88306e-11	GO ENDOCHONDRAL BONE MORPHOGENESIS	4.10265e-11
DELYS THYROID CANCER DN	4.98593e-11	GO CELLULAR RESPONSE TO OXYGEN CONTAINING COMPOUND	4.11047e-11
NABA SECRETED FACTORS	5.01689e-11	GO RESPONSE TO CYTOKINE	4.25993e-11
WESTON VEGFA TARGETS 12HR	5.51431e-11	GO INFLAMMATORY RESPONSE	4.30041e-11
IZADPANAH STEM CELL ADIPOSE VS BONE DN	5.55061e-11	GO POSITIVE REGULATION OF PROTEIN METABOLIC PROCESS	4.51138e-11
ROY WOUND BLOOD VESSEL UP	5.79115e-11	GO RESPONSE TO WOUNDING	4.53015e-11
CHICAS RB1 TARGETS GROWING	8.40068e-11	GO TRANSMEMBRANE RECEPTOR PROTEIN SERINE THREONINE KINASE SIGNALING PATHWAY	6.14061e-11
REACTOME SIGNALING BY MET	8.50006e-11	GO REGULATION OF CELLULAR RESPONSE TO GROWTH FACTOR STIMULUS	6.68262e-11
REACTOME DEFECTIVE CHST6 CAUSES MCDC1	8.80773e-11	GO CELLULAR COMPONENT MORPHOGENESIS	6.855e-11
REACTOME DEFECTIVE ST3GAL3 CAUSES MCT12 AND EIEE15	8.80773e-11	GO ORGANIC ACID METABOLIC PROCESS	1.03808e-10
REACTOME DEFECTIVE B4GALT1 CAUSES B4GALT1 CDG CDG 2D	8.80773e-11	GO RESPONSE TO TRANSFORMING GROWTH FACTOR BETA	1.08087e-10
DOUGLAS BMI1 TARGETS UP	9.73137e-11	GO WOUND HEALING	1.25545e-10
DELYS THYROID CANCER UP	1.82503e-10	GO POSITIVE REGULATION OF SECRETION	1.26387e-10
CUI TCF21 TARGETS UP	2.21078e-10	GO REGULATION OF MEMBRANE POTENTIAL	1.44629e-10
CAIRO HEPATOBLASTOMA DN	2.68233e-10	GO CENTRAL NERVOUS SYSTEM DEVELOPMENT	1.46136e-10
REACTOME DEVELOPMENTAL BIOLOGY	3.17681e-10	GO MOLECULAR FUNCTION REGULATOR	1.52501e-10
MARTENS TRETINOIN RESPONSE UP	3.29244e-10	GO POSITIVE REGULATION OF CELL DIFFERENTIATION	1.61044e-10
WONG ADULT TISSUE STEM MODULE	3.37755e-10	GO EXTRACELLULAR MATRIX BINDING	1.73568e-10
YAMASHITA METHYLATED IN PROSTATE CANCER	4.52734e-10	GO TRANSMEMBRANE TRANSPORT	1.76091e-10
MIKKELSEN NPC HCP WITH H3K27ME3	5.68233e-10	GO CHONDROCYTE DIFFERENTIATION	2.22825e-10
REACTOME DISEASES ASSOCIATED WITH GLYCOSAMINOGLYCAN METABOLISM	5.84344e-10	GO SMALL MOLECULE METABOLIC PROCESS	2.47172e-10
JECHLINGER EPITHELIAL TO MESENCHYMAL TRANSITION UP	6.59595e-10	GO RESPONSE TO STEROID HORMONE	2.49304e-10
BROWNE HCMV INFECTION 18HR DN	6.70097e-10	GO REGULATION OF RESPONSE TO EXTERNAL STIMULUS	2.80817e-10
MEISSNER NPC HCP WITH H3K4ME2 AND H3K27ME3	7.10457e-10	GO NEGATIVE REGULATION OF CELL POPULATION PROLIFERATION	2.82486e-10
CHIARADONNA NEOPLASTIC TRANSFORMATION KRAS DN	7.98102e-10	GO ACTIN FILAMENT BASED PROCESS	3.02297e-10
COWLING MYCN TARGETS	8.31301e-10	GO REGULATION OF MAPK CASCADE	3.23395e-10
LEIN CHOROID PLEXUS MARKERS	1.03121e-09	GO HEAD DEVELOPMENT	3.6163e-10
BROWNE HCMV INFECTION 24HR DN	1.12497e-09	GO PROTEIN PHOSPHORYLATION	3.68275e-10
LANDIS BREAST CANCER PROGRESSION DN	1.18767e-09	GO REGULATION OF PROTEIN MODIFICATION PROCESS	3.71215e-10
BERTUCCI INVASIVE CARCINOMA DUCTAL VS LOBULAR DN	1.36536e-09	GO POSITIVE REGULATION OF PHOSPHORUS METABOLIC PROCESS	4.12487e-10
MIKKELSEN MEF HCP WITH H3K27ME3	1.52521e-09	GO CANONICAL WNT SIGNALING PATHWAY	4.35424e-10
PLASARI TGFB1 TARGETS 10HR DN	1.69518e-09	GO POSITIVE REGULATION OF CELL POPULATION PROLIFERATION	4.37634e-10
SUNG METASTASIS STROMA UP	1.70325e-09	GO MORPHOGENESIS OF AN EPITHELIUM	4.61678e-10
REACTOME O LINKED GLYCOSYLATION	1.84647e-09	GO G PROTEIN COUPLED RECEPTOR BINDING	4.79787e-10
LINDGREN BLADDER CANCER HIGH RECURRENCE	1.86417e-09	GO RESPONSE TO BIOTIC STIMULUS	4.8168e-10
REACTOME KERATAN SULFATE DEGRADATION	1.98806e-09	GO CELLULAR RESPONSE TO HORMONE STIMULUS	4.93966e-10
SASAI RESISTANCE TO NEOPLASTIC TRANSFROMATION	2.51002e-09	GO AMINOGLYCAN CATABOLIC PROCESS	5.14321e-10
BRUINS UVC RESPONSE VIA TP53 GROUP B	2.90439e-09	GO RESPONSE TO CARBOHYDRATE	5.71957e-10
LY AGING MIDDLE UP	3.08142e-09	GO SUPRAMOLECULAR POLYMER	7.03327e-10
CHARAFE BREAST CANCER LUMINAL VS MESENCHYMAL DN	3.25128e-09	GO REGULATION OF ION TRANSMEMBRANE TRANSPORT	7.19582e-10
CAIRO HEPATOBLASTOMA CLASSES DN	3.68596e-09	GO POSITIVE REGULATION OF PEPTIDE SECRETION	7.99531e-10
RICKMAN HEAD AND NECK CANCER B	4.38417e-09	GO ZINC ION BINDING	8.22798e-10
NAKAYAMA SOFT TISSUE TUMORS PCA2 DN	4.54562e-09	GO CELL	8.26691e-10
RICKMAN TUMOR DIFFERENTIATED MODERATELY VS POORLY UP	4.93363e-09	GO SECRETORY VESICLE	8.94936e-10
BIOCARTA SLRP PATHWAY	5.46376e-09	GO TAXIS	1.00256e-09
NAKAMURA TUMOR ZONE PERIPHERAL VS CENTRAL UP	6.47967e-09	GO REGULATION OF TRANSMEMBRANE TRANSPORT	1.00984e-09
ROZANOV MMP14 TARGETS SUBSET	6.88253e-09	GO REGULATION OF BLOOD CIRCULATION	1.06552e-09
SENESE HDAC2 TARGETS DN	8.00288e-09	GO REGULATION OF PHOSPHORYLATION	1.07408e-09
CHIANG LIVER CANCER SUBCLASS PROLIFERATION DN	8.17637e-09	GO DIGESTIVE SYSTEM DEVELOPMENT	1.20305e-09
DAVICIONI MOLECULAR ARMS VS ERMS DN	8.62694e-09	GO KERATAN SULFATE CATABOLIC PROCESS	1.22784e-09
JI CARCINOGENESIS BY KRAS AND STK11 DN	9.42204e-09	GO SECRETORY GRANULE	1.32372e-09
LEE LIVER CANCER SURVIVAL UP	1.12261e-08	GO CELL MORPHOGENESIS INVOLVED IN DIFFERENTIATION	1.33573e-09
MARTINEZ RB1 AND TP53 TARGETS DN	1.37709e-08	GO CHONDROCYTE DEVELOPMENT	1.36536e-09
CROONQUIST NRAS VS STROMAL STIMULATION DN	1.41495e-08	GO REGULATION OF WNT SIGNALING PATHWAY	1.50269e-09
SABATES COLORECTAL ADENOMA UP	1.43229e-08	GO REGULATION OF ANIMAL ORGAN MORPHOGENESIS	1.54923e-09
HATADA METHYLATED IN LUNG CANCER UP	1.44716e-08	GO EPITHELIAL CELL PROLIFERATION	1.59223e-09
REACTOME MOLECULES ASSOCIATED WITH ELASTIC FIBRES	1.68418e-08	GO CARTILAGE DEVELOPMENT INVOLVED IN ENDOCHONDRAL BONE MORPHOGENESIS	1.59829e-09
REACTOME SCAVENGING BY CLASS A RECEPTORS	1.75781e-08	GO BRANCHING MORPHOGENESIS OF AN EPITHELIAL TUBE	1.67033e-09
KONDO PROSTATE CANCER WITH H3K27ME3	1.85797e-08	GO REGULATION OF TRANS SYNAPTIC SIGNALING	1.74505e-09
LANDIS ERBB2 BREAST TUMORS 65 DN	1.98307e-08	GO FIBRONECTIN BINDING	1.88059e-09
REACTOME GPCR LIGAND BINDING	2.45416e-08	GO POSITIVE REGULATION OF MOLECULAR FUNCTION	1.89712e-09
GOTZMANN EPITHELIAL TO MESENCHYMAL TRANSITION UP	2.52487e-08	GO CELL CELL SIGNALING BY WNT	1.94256e-09
GU PDEF TARGETS UP	3.08903e-08	GO HORMONE TRANSPORT	1.99887e-09
REACTOME MUSCLE CONTRACTION	3.13173e-08	GO BONE MINERALIZATION	2.00014e-09
ROZANOV MMP14 TARGETS UP	3.61046e-08	GO ORGAN GROWTH	2.12156e-09
YANG BCL3 TARGETS UP	3.62733e-08	GO POSITIVE REGULATION OF PROTEIN MODIFICATION PROCESS	2.15692e-09
PID INTEGRIN3 PATHWAY	3.65128e-08	GO REGULATION OF CELL DEVELOPMENT	2.28716e-09
MARKEY RB1 CHRONIC LOF UP	3.77917e-08	GO MUCOPOLYSACCHARIDE METABOLIC PROCESS	2.34154e-09
REACTOME INTERLEUKIN 4 AND INTERLEUKIN 13 SIGNALING	3.77917e-08	GO FIBRINOLYSIS	2.38467e-09
MCBRYAN PUBERTAL BREAST 4 5WK UP	4.20002e-08	GO POSITIVE REGULATION OF CELL SUBSTRATE ADHESION	2.53065e-09
HAEGERSTRAND RESPONSE TO IMATINIB	4.542e-08	GO NEURON DIFFERENTIATION	2.6515e-09
BANDRES RESPONSE TO CARMUSTIN MGMT 48HR DN	4.56344e-08	GO SIGNAL RELEASE	2.65191e-09
REACTOME ELASTIC FIBRE FORMATION	4.84242e-08	GO ION TRANSMEMBRANE TRANSPORT	2.7195e-09
PETROVA ENDOTHELIUM LYMPHATIC VS BLOOD DN	5.07903e-08	GO REGULATION OF FIBRINOLYSIS	3.08142e-09
HELLEBREKERS SILENCED DURING TUMOR ANGIOGENESIS	5.46172e-08	GO BIOMINERALIZATION	3.30344e-09
HOELZEL NF1 TARGETS DN	6.09751e-08	GO TRANSPORTER COMPLEX	3.49246e-09
EBAUER MYOGENIC TARGETS OF PAX3 FOXO1 FUSION	7.21549e-08	GO MOLECULAR TRANSDUCER ACTIVITY	3.63251e-09
REACTOME HEMOSTASIS	7.52193e-08	GO REGULATION OF HYDROLASE ACTIVITY	3.96626e-09
MCLACHLAN DENTAL CARIES DN	8.47431e-08	GO PROTEIN PROCESSING	4.06166e-09
REACTOME SIGNALING BY GPCR	8.92199e-08	GO NEGATIVE REGULATION OF CELLULAR RESPONSE TO GROWTH FACTOR STIMULUS	4.18062e-09
REACTOME GLYCOSAMINOGLYCAN METABOLISM	8.97029e-08	GO MESENCHYME DEVELOPMENT	4.71085e-09
REACTOME REGULATION OF INSULIN LIKE GROWTH FACTOR IGF TRANSPORT AND UPTAKE BY INSULIN LIKE GROWTH FACTOR BINDING PROTEINS IGFBPS	8.97029e-08	GO AMINOGLYCAN METABOLIC PROCESS	4.96807e-09
BROWNE HCMV INFECTION 16HR DN	1.00209e-07	GO SULFUR COMPOUND CATABOLIC PROCESS	5.00473e-09
AZARE NEOPLASTIC TRANSFORMATION BY STAT3 UP	1.01562e-07	GO REGULATION OF INTRACELLULAR SIGNAL TRANSDUCTION	5.1481e-09
WU SILENCED BY METHYLATION IN BLADDER CANCER	1.17955e-07	GO COAGULATION	5.53766e-09
RODRIGUES THYROID CARCINOMA ANAPLASTIC DN	1.22894e-07	GO PROTEIN DIMERIZATION ACTIVITY	5.98982e-09
GAUSSMANN MLL AF4 FUSION TARGETS F UP	1.37594e-07	GO RESPONSE TO NITROGEN COMPOUND	9.14817e-09
KANG IMMORTALIZED BY TERT UP	1.38365e-07	GO REGULATION OF ANATOMICAL STRUCTURE SIZE	9.26891e-09
REACTOME KERATAN SULFATE BIOSYNTHESIS	1.43835e-07	GO REGULATION OF MORPHOGENESIS OF AN EPITHELIUM	9.59452e-09
KEGG DILATED CARDIOMYOPATHY	1.61629e-07	GO REGULATION OF BODY FLUID LEVELS	1.00285e-08
GILDEA METASTASIS	1.73177e-07	GO HEART DEVELOPMENT	1.08996e-08
CHANDRAN METASTASIS DN	1.79189e-07	GO LYSOSOMAL LUMEN	1.10541e-08
BLALOCK ALZHEIMERS DISEASE INCIPIENT UP	1.95196e-07	GO RECEPTOR COMPLEX	1.14217e-08
WATANABE RECTAL CANCER RADIOTHERAPY RESPONSIVE DN	2.02656e-07	GO GROWTH PLATE CARTILAGE DEVELOPMENT	1.19706e-08
KAYO CALORIE RESTRICTION MUSCLE UP	2.02656e-07	GO SYNAPTIC MEMBRANE	1.22937e-08
CROONQUIST STROMAL STIMULATION UP	2.06414e-07	GO REGULATION OF SYNAPTIC PLASTICITY	1.30986e-08
DANG REGULATED BY MYC DN	2.07121e-07	GO REGULATION OF TRANSMEMBRANE RECEPTOR PROTEIN SERINE THREONINE KINASE SIGNALING PATHWAY	1.31924e-08
AFFAR YY1 TARGETS DN	2.31082e-07	GO DRUG METABOLIC PROCESS	1.40931e-08
URS ADIPOCYTE DIFFERENTIATION DN	2.46e-07	GO MEMBRANE PROTEIN COMPLEX	1.62727e-08
BOQUEST STEM CELL CULTURED VS FRESH DN	2.46e-07	GO DIVALENT INORGANIC CATION HOMEOSTASIS	1.63133e-08
LU TUMOR VASCULATURE DN	2.54187e-07	GO REGULATION OF CELL ADHESION	1.74206e-08
GAUSSMANN MLL AF4 FUSION TARGETS E UP	2.7072e-07	GO CELLULAR RESPONSE TO LIPID	1.98308e-08
WAMUNYOKOLI OVARIAN CANCER LMP DN	2.80923e-07	GO MONOVALENT INORGANIC CATION TRANSPORT	2.19502e-08
SENGUPTA NASOPHARYNGEAL CARCINOMA WITH LMP1 UP	2.84639e-07	GO CELLULAR RESPONSE TO NITROGEN COMPOUND	2.32429e-08
QI PLASMACYTOMA DN	2.90456e-07	GO REGULATION OF HORMONE SECRETION	2.75364e-08
REACTOME BINDING AND UPTAKE OF LIGANDS BY SCAVENGER RECEPTORS	2.90456e-07	GO MULTICELLULAR ORGANISMAL SIGNALING	2.99043e-08
EBAUER TARGETS OF PAX3 FOXO1 FUSION UP	2.93109e-07	GO TRANSMEMBRANE RECEPTOR PROTEIN TYROSINE KINASE SIGNALING PATHWAY	3.20484e-08
SENESE HDAC1 TARGETS DN	3.07266e-07	GO NEURON DEVELOPMENT	3.22378e-08
INGRAM SHH TARGETS DN	3.11221e-07	GO REGULATION OF IMMUNE SYSTEM PROCESS	3.34895e-08
BRUINS UVC RESPONSE VIA TP53 GROUP A	3.22673e-07	GO POSTSYNAPTIC MEMBRANE	3.50979e-08
DODD NASOPHARYNGEAL CARCINOMA DN	3.26286e-07	GO REGULATION OF RESPONSE TO STRESS	3.55419e-08
HOSHIDA LIVER CANCER SUBCLASS S3	3.5302e-07	GO ANCHORING JUNCTION	3.57748e-08
KANG IMMORTALIZED BY TERT DN	3.57081e-07	GO GOLGI APPARATUS	3.68728e-08
CHEN LVAD SUPPORT OF FAILING HEART UP	3.81961e-07	GO NEGATIVE REGULATION OF CELL DEVELOPMENT	4.26961e-08
REACTOME KERATAN SULFATE KERATIN METABOLISM	3.98541e-07	GO AMINOGLYCAN BIOSYNTHETIC PROCESS	4.6573e-08
MIKKELSEN NPC HCP WITH H3K4ME3 AND H3K27ME3	4.60615e-07	GO EXOPEPTIDASE ACTIVITY	4.6573e-08
SCHAEFFER PROSTATE DEVELOPMENT 6HR UP	5.23266e-07	GO NEGATIVE REGULATION OF WOUND HEALING	4.98382e-08
NAKAMURA ADIPOGENESIS LATE DN	5.3609e-07	GO REGULATION OF NON CANONICAL WNT SIGNALING PATHWAY	5.01402e-08
GRAESSMANN RESPONSE TO MC AND SERUM DEPRIVATION UP	5.60803e-07	GO REGULATION OF CELLULAR COMPONENT BIOGENESIS	5.25471e-08
THUM SYSTOLIC HEART FAILURE UP	5.65289e-07	GO G PROTEIN COUPLED RECEPTOR SIGNALING PATHWAY	5.27153e-08
MARTINEZ TP53 TARGETS DN	6.02436e-07	GO SKIN DEVELOPMENT	5.48742e-08
VERRECCHIA DELAYED RESPONSE TO TGFB1	6.1763e-07	GO REGULATION OF CATION TRANSMEMBRANE TRANSPORT	5.6868e-08
NAKAMURA ADIPOGENESIS EARLY DN	6.1763e-07	GO CATION CHANNEL COMPLEX	5.82917e-08
IWANAGA CARCINOGENESIS BY KRAS PTEN DN	6.21907e-07	GO PROTEIN HOMODIMERIZATION ACTIVITY	6.20944e-08
KEGG COMPLEMENT AND COAGULATION CASCADES	6.52425e-07	GO SODIUM ION TRANSPORT	6.34722e-08
MIKKELSEN MCV6 HCP WITH H3K27ME3	6.69811e-07	GO MUSCLE STRUCTURE DEVELOPMENT	6.80427e-08
YOSHIMURA MAPK8 TARGETS DN	6.93939e-07	GO OSTEOBLAST DIFFERENTIATION	6.9054e-08
SERVITJA LIVER HNF1A TARGETS DN	6.96587e-07	GO PROTEIN MATURATION	6.99612e-08
REACTOME PLATELET AGGREGATION PLUG FORMATION	8.09956e-07	GO REGULATION OF SIGNALING RECEPTOR ACTIVITY	7.68464e-08
NEWMAN ERCC6 TARGETS DN	8.09956e-07	GO GLUTAMATERGIC SYNAPSE	7.74311e-08
HOLLERN ADENOMYOEPITHELIAL BREAST TUMOR	8.34445e-07	GO NEGATIVE REGULATION OF MOLECULAR FUNCTION	7.75152e-08
DELACROIX RARG BOUND MEF	8.37829e-07	GO POSITIVE REGULATION OF CELLULAR BIOSYNTHETIC PROCESS	7.76797e-08
KEGG VASCULAR SMOOTH MUSCLE CONTRACTION	8.63235e-07	GO SUPRAMOLECULAR COMPLEX	8.0124e-08
TRAYNOR RETT SYNDROM UP	9.22344e-07	GO REGULATION OF TRANSPORTER ACTIVITY	8.33764e-08
BROWNE HCMV INFECTION 2HR UP	9.22344e-07	GO BEHAVIOR	8.87057e-08
NABA BASEMENT MEMBRANES	9.22344e-07	GO VASCULAR PROCESS IN CIRCULATORY SYSTEM	8.92635e-08
REACTOME MAPK FAMILY SIGNALING CASCADES	9.32253e-07	GO CATION TRANSMEMBRANE TRANSPORT	9.5166e-08
KANG AR TARGETS DN	1.06914e-06	GO COGNITION	1.09623e-07
KEGG TYROSINE METABOLISM	1.18386e-06	GO SECOND MESSENGER MEDIATED SIGNALING	1.10121e-07
PID UPA UPAR PATHWAY	1.18386e-06	GO RESPONSE TO PEPTIDE	1.14688e-07
CHIARADONNA NEOPLASTIC TRANSFORMATION CDC25 UP	1.35817e-06	GO SODIUM ION HOMEOSTASIS	1.17955e-07
KAYO AGING MUSCLE UP	1.44553e-06	GO SCAVENGER RECEPTOR ACTIVITY	1.17955e-07
WINTER HYPOXIA METAGENE	1.49566e-06	GO PLATELET DERIVED GROWTH FACTOR BINDING	1.18134e-07
VANHARANTA UTERINE FIBROID UP	1.50056e-06	GO NEURON PROJECTION	1.22038e-07
GAUSSMANN MLL AF4 FUSION TARGETS G UP	1.60043e-06	GO CELLULAR RESPONSE TO ORGANIC CYCLIC COMPOUND	1.24427e-07
MOROSETTI FACIOSCAPULOHUMERAL MUSCULAR DISTROPHY UP	1.68111e-06	GO EXOCYTOSIS	1.34661e-07
SWEET KRAS TARGETS UP	1.95116e-06	GO NEGATIVE REGULATION OF TRANSPORT	1.40914e-07
VANTVEER BREAST CANCER BRCA1 DN	2.09676e-06	GO NEGATIVE REGULATION OF CANONICAL WNT SIGNALING PATHWAY	1.4416e-07
PANGAS TUMOR SUPPRESSION BY SMAD1 AND SMAD5 UP	2.17907e-06	GO POSITIVE REGULATION OF CELLULAR COMPONENT ORGANIZATION	1.46193e-07
MEISSNER NPC HCP WITH H3K4ME2	2.24466e-06	GO POSTSYNAPSE	1.46785e-07
PURBEY TARGETS OF CTBP1 NOT SATB1 DN	2.50615e-06	GO NEGATIVE REGULATION OF RESPONSE TO WOUNDING	1.61629e-07
REACTOME CLASS A 1 RHODOPSIN LIKE RECEPTORS	2.53367e-06	GO AMEBOIDAL TYPE CELL MIGRATION	1.77887e-07
FEVR CTNNB1 TARGETS UP	2.70382e-06	GO HYDROLASE ACTIVITY ACTING ON ACID PHOSPHORUS NITROGEN BONDS	1.81243e-07
HUMMERICH SKIN CANCER PROGRESSION UP	2.75043e-06	GO REGULATION OF MORPHOGENESIS OF A BRANCHING STRUCTURE	1.85367e-07
PLASARI TGFB1 TARGETS 10HR UP	2.79293e-06	GO CARBOHYDRATE DERIVATIVE CATABOLIC PROCESS	1.89581e-07
ZHU CMV 8 HR DN	2.86513e-06	GO POSITIVE REGULATION OF MAPK CASCADE	1.92567e-07
NAKAYAMA SOFT TISSUE TUMORS PCA2 UP	2.93844e-06	GO POSITIVE REGULATION OF INTRACELLULAR SIGNAL TRANSDUCTION	1.94774e-07
LIU SMARCA4 TARGETS	3.16517e-06	GO SENSORY ORGAN DEVELOPMENT	1.9684e-07
ZHOU INFLAMMATORY RESPONSE FIMA UP	3.24382e-06	GO ERK1 AND ERK2 CASCADE	1.9706e-07
KIM MYCN AMPLIFICATION TARGETS UP	3.5662e-06	GO NEGATIVE REGULATION OF COAGULATION	2.06414e-07
MARTORIATI MDM4 TARGETS FETAL LIVER DN	3.80147e-06	GO POSITIVE REGULATION OF RESPONSE TO EXTERNAL STIMULUS	2.23823e-07
MIKKELSEN ES LCP WITH H3K4ME3	4.06586e-06	GO REGULATION OF PROTEIN LOCALIZATION	2.28906e-07
SCHLINGEMANN SKIN CARCINOGENESIS TPA DN	4.31389e-06	GO RESPONSE TO INORGANIC SUBSTANCE	2.55199e-07
WIEDERSCHAIN TARGETS OF BMI1 AND PCGF2	5.05536e-06	GO RESPONSE TO KETONE	2.57863e-07
SCHAEFFER PROSTATE DEVELOPMENT 48HR UP	5.80687e-06	GO REGULATION OF TUBE SIZE	2.69423e-07
OHM METHYLATED IN ADULT CANCERS	5.94356e-06	GO REGULATION OF METAL ION TRANSPORT	2.69961e-07
REACTOME POST TRANSLATIONAL PROTEIN MODIFICATION	6.72817e-06	GO EPITHELIAL TUBE MORPHOGENESIS	2.76847e-07
CUI TCF21 TARGETS 2 DN	6.84926e-06	GO CELL BODY	2.96031e-07
NAKAMURA CANCER MICROENVIRONMENT UP	6.91018e-06	GO REGULATION OF OSSIFICATION	3.05752e-07
SCHLESINGER H3K27ME3 IN NORMAL AND METHYLATED IN CANCER	6.91018e-06	GO TRANSPORTER ACTIVITY	3.3895e-07
JOSEPH RESPONSE TO SODIUM BUTYRATE DN	7.12508e-06	GO METALLOEXOPEPTIDASE ACTIVITY	3.43301e-07
REACTOME CYTOKINE SIGNALING IN IMMUNE SYSTEM	7.65002e-06	GO REGULATION OF GLUTAMATE RECEPTOR SIGNALING PATHWAY	3.78044e-07
GERHOLD ADIPOGENESIS DN	7.73346e-06	GO PEPTIDE CROSS LINKING	3.98541e-07
GRAESSMANN APOPTOSIS BY SERUM DEPRIVATION UP	8.96277e-06	GO KERATAN SULFATE METABOLIC PROCESS	3.98541e-07
TAVAZOIE METASTASIS	9.02414e-06	GO LIPID LOCALIZATION	4.19392e-07
LEE LIVER CANCER E2F1 UP	9.0717e-06	GO REGULATION OF WOUND HEALING	4.29461e-07
CHICAS RB1 TARGETS SENESCENT	9.12268e-06	GO PROTEIN CONTAINING COMPLEX ASSEMBLY	4.32263e-07
BERENJENO TRANSFORMED BY RHOA REVERSIBLY DN	9.18518e-06	GO NEGATIVE REGULATION OF ANIMAL ORGAN MORPHOGENESIS	4.63295e-07
DORSEY GAB2 TARGETS	9.18518e-06	GO CELL PROJECTION ORGANIZATION	4.67309e-07
SIMBULAN PARP1 TARGETS UP	9.18518e-06	GO POSITIVE REGULATION OF CATALYTIC ACTIVITY	4.81484e-07
KONDO EZH2 TARGETS	9.98268e-06	GO CYCLIC NUCLEOTIDE MEDIATED SIGNALING	4.98652e-07
BYSTRYKH HEMATOPOIESIS STEM CELL QTL TRANS	1.04186e-05	GO REGULATION OF VASCULATURE DEVELOPMENT	5.12307e-07
SCHRAETS MLL TARGETS DN	1.05095e-05	GO NEGATIVE REGULATION OF CELL MOTILITY	5.41192e-07
REACTOME CELL CELL JUNCTION ORGANIZATION	1.05844e-05	GO MESENCHYMAL CELL DIFFERENTIATION	5.82958e-07
JAATINEN HEMATOPOIETIC STEM CELL DN	1.09562e-05	GO NEGATIVE REGULATION OF WNT SIGNALING PATHWAY	5.82958e-07
MOHANKUMAR HOXA1 TARGETS DN	1.10944e-05	GO GLAND DEVELOPMENT	6.86064e-07
NABA ECM AFFILIATED	1.15278e-05	GO REGULATION OF DEFENSE RESPONSE	7.23857e-07
RODRIGUES THYROID CARCINOMA POORLY DIFFERENTIATED DN	1.18472e-05	GO RESPONSE TO CORTICOSTEROID	7.29775e-07
URS ADIPOCYTE DIFFERENTIATION UP	1.22871e-05	GO CYTOKINE PRODUCTION	7.72133e-07
CHYLA CBFA2T3 TARGETS DN	1.27562e-05	GO TISSUE MIGRATION	7.73228e-07
CERVERA SDHB TARGETS 2	1.29329e-05	GO NEURON TO NEURON SYNAPSE	7.73228e-07
WESTON VEGFA TARGETS 3HR	1.32148e-05	GO AXON	7.74564e-07
VERRECCHIA RESPONSE TO TGFB1 C4	1.35498e-05	GO RESPONSE TO METAL ION	7.94256e-07
REACTOME PHENYLALANINE AND TYROSINE METABOLISM	1.35498e-05	GO INTRINSIC COMPONENT OF SYNAPTIC MEMBRANE	8.37565e-07
TANG SENESCENCE TP53 TARGETS UP	1.35733e-05	GO REGULATION OF EXTRACELLULAR MATRIX ORGANIZATION	1.04668e-06
MIKKELSEN IPS LCP WITH H3K4ME3	1.39108e-05	GO GROWTH PLATE CARTILAGE MORPHOGENESIS	1.06914e-06
KEGG CALCIUM SIGNALING PATHWAY	1.49715e-05	GO MEMORY	1.0873e-06
HOOI ST7 TARGETS DN	1.498e-05	GO VACUOLAR LUMEN	1.09438e-06
LEI MYB TARGETS	1.53464e-05	GO CELLULAR COMPONENT DISASSEMBLY	1.18034e-06
WANG ESOPHAGUS CANCER VS NORMAL UP	1.57176e-05	GO CARGO RECEPTOR ACTIVITY	1.25295e-06
VERHAAK AML WITH NPM1 MUTATED DN	1.71103e-05	GO CELL CELL ADHESION	1.41986e-06
LIU CDX2 TARGETS UP	1.72481e-05	GO MONOCARBOXYLIC ACID METABOLIC PROCESS	1.55834e-06
DACOSTA ERCC3 ALLELE XPCS VS TTD DN	1.72481e-05	GO NEGATIVE REGULATION OF TRANSMEMBRANE RECEPTOR PROTEIN SERINE THREONINE KINASE SIGNALING PATHWAY	1.59652e-06
ALONSO METASTASIS EMT UP	1.72481e-05	GO POTASSIUM ION TRANSPORT	1.65514e-06
LI AMPLIFIED IN LUNG CANCER	1.72942e-05	GO ORGANONITROGEN COMPOUND CATABOLIC PROCESS	1.65842e-06
BONOME OVARIAN CANCER SURVIVAL SUBOPTIMAL DEBULKING	1.73422e-05	GO DIRECT OSSIFICATION	1.66943e-06
BIOCARTA FIBRINOLYSIS PATHWAY	1.80075e-05	GO NEGATIVE REGULATION OF GASTRULATION	1.66943e-06
YAGUE PRETUMOR DRUG RESISTANCE DN	1.80075e-05	GO NEGATIVE REGULATION OF TISSUE REMODELING	1.68111e-06
YAUCH HEDGEHOG SIGNALING PARACRINE DN	1.8116e-05	GO REGULATION OF BLOOD PRESSURE	1.74129e-06
OUELLET CULTURED OVARIAN CANCER INVASIVE VS LMP DN	1.93372e-05	GO ENDOCYTOSIS	1.76292e-06
CHEBOTAEV GR TARGETS DN	1.98587e-05	GO POSITIVE REGULATION OF HORMONE SECRETION	1.77409e-06
KEGG ARRHYTHMOGENIC RIGHT VENTRICULAR CARDIOMYOPATHY ARVC	1.99869e-05	GO NEGATIVE REGULATION OF LOCOMOTION	1.79619e-06
DAVICIONI TARGETS OF PAX FOXO1 FUSIONS UP	2.14361e-05	GO APICAL PART OF CELL	1.79619e-06
BRUECKNER TARGETS OF MIRLET7A3 DN	2.2759e-05	GO REGULATION OF RESPONSE TO WOUNDING	1.81358e-06
YAMASHITA LIVER CANCER STEM CELL DN	2.2759e-05	GO CELLULAR RESPONSE TO STEROID HORMONE STIMULUS	1.82908e-06
OLSSON E2F3 TARGETS DN	2.40647e-05	GO CELL GROWTH	1.93666e-06
FRIDMAN SENESCENCE UP	2.42524e-05	GO REGULATION OF CATION CHANNEL ACTIVITY	1.96584e-06
NAKAYAMA SOFT TISSUE TUMORS PCA1 DN	2.42524e-05	GO REGULATION OF ESTABLISHMENT OF PROTEIN LOCALIZATION	1.99826e-06
REACTOME TRANSPORT OF SMALL MOLECULES	2.49456e-05	GO PEPTIDE HORMONE SECRETION	2.01855e-06
WOO LIVER CANCER RECURRENCE DN	2.58209e-05	GO POSITIVE REGULATION OF CELL ADHESION	2.02626e-06
REACTOME FLT3 SIGNALING	2.59405e-05	GO PROTEASE BINDING	2.07123e-06
GERY CEBP TARGETS	2.59436e-05	GO CYTOKINE SECRETION	2.08535e-06
MCBRYAN PUBERTAL BREAST 6 7WK DN	2.74671e-05	GO ION TRANSMEMBRANE TRANSPORTER ACTIVITY	2.09024e-06
INAMURA LUNG CANCER SCC DN	2.96004e-05	GO EPITHELIAL CELL DIFFERENTIATION	2.23125e-06
REACTOME PEPTIDE LIGAND BINDING RECEPTORS	3.07433e-05	GO REGULATION OF COAGULATION	2.24428e-06
KEGG NEUROACTIVE LIGAND RECEPTOR INTERACTION	3.1212e-05	GO NEGATIVE REGULATION OF BLOOD VESSEL DIAMETER	2.24428e-06
ACEVEDO NORMAL TISSUE ADJACENT TO LIVER TUMOR DN	3.14333e-05	GO MUSCLE TISSUE DEVELOPMENT	2.28179e-06
MIKKELSEN ES ICP WITH H3K4ME3 AND H3K27ME3	3.34452e-05	GO ACTION POTENTIAL	2.29156e-06
REACTOME CARDIAC CONDUCTION	3.48492e-05	GO MUSCLE ORGAN DEVELOPMENT	2.33616e-06
KEGG HYPERTROPHIC CARDIOMYOPATHY HCM	3.48819e-05	GO G PROTEIN COUPLED RECEPTOR SIGNALING PATHWAY COUPLED TO CYCLIC NUCLEOTIDE SECOND MESSENGER	2.37198e-06
NAKAYAMA SOFT TISSUE TUMORS PCA1 UP	3.48819e-05	GO SARCOLEMMA	2.40885e-06
PAPASPYRIDONOS UNSTABLE ATEROSCLEROTIC PLAQUE DN	3.59896e-05	GO REGULATION OF GROWTH	2.4444e-06
KORKOLA TERATOMA	3.59896e-05	GO REPRODUCTION	2.48044e-06
HOLLERN EMT BREAST TUMOR UP	3.63001e-05	GO TRANSFORMING GROWTH FACTOR BETA RECEPTOR SIGNALING PATHWAY	2.4895e-06
MAHADEVAN GIST MORPHOLOGICAL SWITCH	3.68801e-05	GO NEGATIVE REGULATION OF RESPONSE TO EXTERNAL STIMULUS	2.50615e-06
HELLER HDAC TARGETS SILENCED BY METHYLATION UP	4.24285e-05	GO SENSORY ORGAN MORPHOGENESIS	2.52758e-06
MEISSNER NPC HCP WITH H3K4ME3 AND H3K27ME3	4.42991e-05	GO SULFUR COMPOUND BIOSYNTHETIC PROCESS	2.68848e-06
REACTOME SIGNALING BY INTERLEUKINS	4.47977e-05	GO DIGESTIVE TRACT MORPHOGENESIS	2.86513e-06
BROWNE HCMV INFECTION 14HR DN	5.02159e-05	GO LEUKOCYTE MIGRATION	2.87423e-06
REACTOME METABOLISM OF CARBOHYDRATES	5.2682e-05	GO REGULATION OF IMMUNE RESPONSE	2.87877e-06
LEI HOXC8 TARGETS DN	5.47592e-05	GO CYTOKINE MEDIATED SIGNALING PATHWAY	2.90159e-06
MARTINEZ RB1 TARGETS UP	5.63574e-05	GO TENDON DEVELOPMENT	2.91198e-06
REACTOME CELL JUNCTION ORGANIZATION	5.72094e-05	GO FACIT COLLAGEN TRIMER	2.91198e-06
REACTOME BIOLOGICAL OXIDATIONS	6.16015e-05	GO CARBOHYDRATE DERIVATIVE METABOLIC PROCESS	2.91453e-06
KEGG PHENYLALANINE METABOLISM	6.54972e-05	GO REGULATION OF TISSUE REMODELING	2.93844e-06
KARAKAS TGFB1 SIGNALING	6.54972e-05	GO RESPONSE TO ABIOTIC STIMULUS	3.00239e-06
GRANDVAUX IRF3 TARGETS DN	6.54972e-05	GO GROWTH PLATE CARTILAGE CHONDROCYTE DIFFERENTIATION	3.04072e-06
REACTOME CROSSLINKING OF COLLAGEN FIBRILS	6.54972e-05	GO CHONDROCYTE DEVELOPMENT INVOLVED IN ENDOCHONDRAL BONE MORPHOGENESIS	3.04072e-06
LIM MAMMARY LUMINAL MATURE DN	6.6685e-05	GO EXCITATORY SYNAPSE	3.16517e-06
TURASHVILI BREAST LOBULAR CARCINOMA VS LOBULAR NORMAL UP	7.0098e-05	GO POSITIVE REGULATION OF LOCOMOTION	3.48033e-06
KONDO PROSTATE CANCER HCP WITH H3K27ME3	7.3644e-05	GO RESPIRATORY SYSTEM DEVELOPMENT	3.49481e-06
SHIN B CELL LYMPHOMA CLUSTER 9	7.75249e-05	GO METANEPHROS DEVELOPMENT	3.5662e-06
VERRECCHIA RESPONSE TO TGFB1 C1	7.75249e-05	GO REGULATION OF BIOMINERALIZATION	3.5662e-06
ZHU SKIL TARGETS UP	7.75249e-05	GO REGULATION OF BONE DEVELOPMENT	3.63624e-06
ZHOU INFLAMMATORY RESPONSE LPS UP	8.33064e-05	GO SODIUM ION TRANSMEMBRANE TRANSPORT	3.70905e-06
REACTOME G ALPHA I SIGNALLING EVENTS	8.4887e-05	GO IMPORT INTO CELL	3.85948e-06
BROWNE HCMV INFECTION 12HR DN	8.51153e-05	GO REGULATION OF POSTSYNAPTIC MEMBRANE POTENTIAL	3.88404e-06
KEGG GNRH SIGNALING PATHWAY	8.92291e-05	GO RESPONSE TO BACTERIUM	4.06909e-06
HUMMERICH SKIN CANCER PROGRESSION DN	8.92291e-05	GO CELL CELL ADHESION VIA PLASMA MEMBRANE ADHESION MOLECULES	4.1214e-06
WILSON PROTEASES AT TUMOR BONE INTERFACE UP	9.09091e-05	GO REGULATION OF PEPTIDE HORMONE SECRETION	4.34091e-06
GHANDHI DIRECT IRRADIATION UP	9.79136e-05	GO POSITIVE REGULATION OF CANONICAL WNT SIGNALING PATHWAY	4.45081e-06
BROWNE HCMV INFECTION 8HR UP	0.000102492	GO REGULATION OF NERVOUS SYSTEM DEVELOPMENT	4.52126e-06
JACKSON DNMT1 TARGETS DN	0.000105716	GO FATTY ACID TRANSPORT	4.56875e-06
BORCZUK MALIGNANT MESOTHELIOMA DN	0.000107233	GO CARBOHYDRATE MEDIATED SIGNALING	4.64397e-06
WOO LIVER CANCER RECURRENCE UP	0.000107233	GO FIBRINOGEN COMPLEX	4.64397e-06
REACTOME PHASE I FUNCTIONALIZATION OF COMPOUNDS	0.000107233	GO POSITIVE REGULATION OF PEPTIDE HORMONE SECRETION	4.85213e-06
KEGG PATHWAYS IN CANCER	0.000108073	GO EYE MORPHOGENESIS	4.86562e-06
LE EGR2 TARGETS DN	0.00011214	GO POSITIVE REGULATION OF ERK1 AND ERK2 CASCADE	4.99647e-06
LEE LIVER CANCER MYC E2F1 UP	0.000112524	GO RESPONSE TO MECHANICAL STIMULUS	4.99647e-06
YAO TEMPORAL RESPONSE TO PROGESTERONE CLUSTER 2	0.000112524	GO NEGATIVE REGULATION OF CELLULAR COMPONENT ORGANIZATION	4.99745e-06
SATO SILENCED BY METHYLATION IN PANCREATIC CANCER 1	0.000117951	GO PLASMINOGEN ACTIVATION	5.0806e-06
MURATA VIRULENCE OF H PILORI	0.00012201	GO REGULATION OF LIPASE ACTIVITY	5.14963e-06
LU TUMOR ENDOTHELIAL MARKERS UP	0.00012201	GO MYELOID LEUKOCYTE MIGRATION	5.17285e-06
MILI PSEUDOPODIA CHEMOTAXIS DN	0.000122212	GO GLUTAMATE RECEPTOR SIGNALING PATHWAY	5.78911e-06
CORRE MULTIPLE MYELOMA DN	0.000129087	GO REGULATION OF EXTRINSIC APOPTOTIC SIGNALING PATHWAY VIA DEATH DOMAIN RECEPTORS	6.02087e-06
CONCANNON APOPTOSIS BY EPOXOMICIN DN	0.000134999	GO POSITIVE REGULATION OF CHEMOKINE PRODUCTION	6.02087e-06
ANDERSEN CHOLANGIOCARCINOMA CLASS2	0.000134999	GO PLATELET ACTIVATION	6.04541e-06
SAMOLS TARGETS OF KHSV MIRNAS DN	0.000137998	GO REGULATION OF EXTRINSIC APOPTOTIC SIGNALING PATHWAY	6.30778e-06
BEGUM TARGETS OF PAX3 FOXO1 FUSION UP	0.000137998	GO REGULATION OF CYTOSOLIC CALCIUM ION CONCENTRATION	6.58741e-06
NADLER OBESITY UP	0.000137998	GO SENSORY SYSTEM DEVELOPMENT	6.58741e-06
HERNANDEZ ABERRANT MITOSIS BY DOCETACEL 4NM UP	0.000139855	GO CARTILAGE MORPHOGENESIS	6.91018e-06
COLINA TARGETS OF 4EBP1 AND 4EBP2	0.000141336	GO REPLACEMENT OSSIFICATION	6.91018e-06
ACEVEDO METHYLATED IN LIVER CANCER DN	0.000142188	GO SULFUR COMPOUND METABOLIC PROCESS	7.0685e-06
POMEROY MEDULLOBLASTOMA DESMOPLASIC VS CLASSIC DN	0.000157144	GO RENAL SYSTEM DEVELOPMENT	7.26655e-06
DASU IL6 SIGNALING UP	0.000157144	GO HEART PROCESS	7.46676e-06
MISHRA CARCINOMA ASSOCIATED FIBROBLAST DN	0.000159315	GO DEFENSE RESPONSE TO OTHER ORGANISM	7.73366e-06
AZARE STAT3 TARGETS	0.000159315	GO INORGANIC ION TRANSMEMBRANE TRANSPORT	7.8628e-06
DELACROIX RAR TARGETS DN	0.000159315	GO NEGATIVE REGULATION OF HYDROLASE ACTIVITY	7.90618e-06
ACEVEDO LIVER CANCER DN	0.000160595	GO METALLOCARBOXYPEPTIDASE ACTIVITY	7.9881e-06
WU CELL MIGRATION	0.000172102	GO CHONDROCYTE DIFFERENTIATION INVOLVED IN ENDOCHONDRAL BONE MORPHOGENESIS	7.9881e-06
FOSTER KDM1A TARGETS UP	0.000176781	GO NEGATIVE REGULATION OF ION TRANSPORT	8.08861e-06
KYNG DNA DAMAGE DN	0.000177256	GO POSITIVE REGULATION OF CELL DEVELOPMENT	8.96277e-06
SENESE HDAC3 TARGETS DN	0.000178054	GO PLASMA MEMBRANE SIGNALING RECEPTOR COMPLEX	9.00508e-06
PID ENDOTHELIN PATHWAY	0.000178137	GO PHOSPHOLIPASE C ACTIVATING G PROTEIN COUPLED RECEPTOR SIGNALING PATHWAY	9.02414e-06
LEE LIVER CANCER MYC DN	0.000178137	GO POSITIVE REGULATION OF NERVOUS SYSTEM PROCESS	9.0717e-06
PID LYMPH ANGIOGENESIS PATHWAY	0.000180451	GO POSITIVE REGULATION OF SYNAPTIC TRANSMISSION	9.12446e-06
LA MEN1 TARGETS	0.000180451	GO POSITIVE REGULATION OF HYDROLASE ACTIVITY	9.55302e-06
MIYAGAWA TARGETS OF EWSR1 ETS FUSIONS UP	0.000180943	GO PASSIVE TRANSMEMBRANE TRANSPORTER ACTIVITY	9.64832e-06
WANG CISPLATIN RESPONSE AND XPC UP	0.00018253	GO NEGATIVE REGULATION OF FIBRINOLYSIS	9.88659e-06
KOKKINAKIS METHIONINE DEPRIVATION 96HR UP	0.000185492	GO BONE TRABECULA FORMATION	9.88659e-06
HADDAD T LYMPHOCYTE AND NK PROGENITOR DN	0.00018936	GO NEGATIVE REGULATION OF BONE DEVELOPMENT	9.88659e-06
LU TUMOR ENDOTHELIAL MARKERS DN	0.000191301	GO EXTRACELLULAR MATRIX CONSTITUENT CONFERRING ELASTICITY	9.88659e-06
VALK AML WITH T 8 21 TRANSLOCATION	0.000191301	GO TYROSINE METABOLIC PROCESS	9.88659e-06
REACTOME TYROSINE CATABOLISM	0.000191301	GO REGULATION OF INFLAMMATORY RESPONSE	9.95737e-06
CERVERA SDHB TARGETS 1 UP	0.00020061	GO CELL CHEMOTAXIS	1e-05
FINAK BREAST CANCER SDPP SIGNATURE	0.000203326	GO REGULATION OF POTASSIUM ION TRANSPORT	1.00269e-05
MARTINEZ RB1 TARGETS DN	0.000205749	GO LONG TERM SYNAPTIC DEPRESSION	1.05095e-05
MEISSNER BRAIN HCP WITH H3K27ME3	0.000212346	GO SMOOTH MUSCLE CONTRACTION	1.05611e-05
LEE NEURAL CREST STEM CELL DN	0.000216649	GO NEGATIVE REGULATION OF NERVOUS SYSTEM DEVELOPMENT	1.10874e-05
MIKKELSEN IPS ICP WITH H3K4ME3 AND H327ME3	0.000225025	GO MESONEPHRIC TUBULE MORPHOGENESIS	1.14109e-05
KUMAR PATHOGEN LOAD BY MACROPHAGES	0.000232175	GO RESPONSE TO TUMOR NECROSIS FACTOR	1.19678e-05
TAKEDA TARGETS OF NUP98 HOXA9 FUSION 10D UP	0.000235788	GO RETINOIC ACID METABOLIC PROCESS	1.19694e-05
GAZDA DIAMOND BLACKFAN ANEMIA ERYTHROID DN	0.000254168	GO RESPONSE TO BMP	1.19751e-05
COLIN PILOCYTIC ASTROCYTOMA VS GLIOBLASTOMA DN	0.000254529	GO CELL CELL JUNCTION	1.31321e-05
KEGG METABOLISM OF XENOBIOTICS BY CYTOCHROME P450	0.000267671	GO CELLULAR RESPONSE TO AMINO ACID STIMULUS	1.32148e-05
TURASHVILI BREAST DUCTAL CARCINOMA VS LOBULAR NORMAL DN	0.000267671	GO L PHENYLALANINE METABOLIC PROCESS	1.35498e-05
MAHAJAN RESPONSE TO IL1A DN	0.000267671	GO PROTEIN LIPID COMPLEX BINDING	1.35733e-05
RAGHAVACHARI PLATELET SPECIFIC GENES	0.000282676	GO NEGATIVE REGULATION OF SECRETION	1.39512e-05
KUMAR AUTOPHAGY NETWORK	0.000282676	GO CELL ADHESION MEDIATED BY INTEGRIN	1.41962e-05
LU TUMOR VASCULATURE UP	0.000282976	GO CELL JUNCTION ASSEMBLY	1.43698e-05
SHEPARD BMYB MORPHOLINO DN	0.0002851	GO TRANSMISSION OF NERVE IMPULSE	1.52335e-05
ZIRN TRETINOIN RESPONSE DN	0.000286117	GO NEURONAL ACTION POTENTIAL	1.53299e-05
DIERICK SEROTONIN FUNCTION GENES	0.000286117	GO PROTEIN COMPLEX INVOLVED IN CELL ADHESION	1.53299e-05
REACTOME SCAVENGING BY CLASS B RECEPTORS	0.000286117	GO TERPENOID METABOLIC PROCESS	1.64843e-05
REACTOME CELL CELL COMMUNICATION	0.000290761	GO CELL PROJECTION MEMBRANE	1.65061e-05
KOKKINAKIS METHIONINE DEPRIVATION 48HR UP	0.000290761	GO ACTIN MEDIATED CELL CONTRACTION	1.72809e-05
KEGG DRUG METABOLISM CYTOCHROME P450	0.000298275	GO POSITIVE REGULATION OF WNT SIGNALING PATHWAY	1.72942e-05
MCCLUNG COCAIN REWARD 4WK	0.000298275	GO LIPID CATABOLIC PROCESS	1.732e-05
TONKS TARGETS OF RUNX1 RUNX1T1 FUSION MONOCYTE UP	0.000300578	GO APICAL PLASMA MEMBRANE	1.732e-05
ZHONG SECRETOME OF LUNG CANCER AND FIBROBLAST	0.000301224	GO INTERSTITIAL MATRIX	1.80075e-05
VART KSHV INFECTION ANGIOGENIC MARKERS DN	0.000301224	GO STRUCTURAL MOLECULE ACTIVITY CONFERRING ELASTICITY	1.80075e-05
REACTOME TIGHT JUNCTION INTERACTIONS	0.000313398	GO ANTIMICROBIAL HUMORAL RESPONSE	1.81082e-05
REACTOME SURFACTANT METABOLISM	0.000313398	GO HORMONE ACTIVITY	1.81082e-05
REACTOME FOXO MEDIATED TRANSCRIPTION OF OXIDATIVE STRESS METABOLIC AND NEURONAL GENES	0.000313398	GO INTRINSIC COMPONENT OF POSTSYNAPTIC MEMBRANE	1.81082e-05
HOSHIDA LIVER CANCER SURVIVAL UP	0.000314483	GO LIPID METABOLIC PROCESS	1.82305e-05
MANALO HYPOXIA UP	0.000316708	GO UROGENITAL SYSTEM DEVELOPMENT	1.86048e-05
KEGG CELL ADHESION MOLECULES CAMS	0.000323004	GO POSITIVE REGULATION OF LIPASE ACTIVITY	1.87033e-05
LEE LIVER CANCER DENA DN	0.000331311	GO REGULATION OF NEUROTRANSMITTER RECEPTOR ACTIVITY	1.87033e-05
TSENG IRS1 TARGETS DN	0.00033433	GO ORGANIC HYDROXY COMPOUND TRANSPORT	1.9171e-05
BILANGES SERUM SENSITIVE VIA TSC2	0.00034585	GO NEGATIVE REGULATION OF CELL GROWTH	1.92249e-05
LOPEZ MBD TARGETS	0.00035227	GO CENTRAL NERVOUS SYSTEM NEURON DIFFERENTIATION	1.92249e-05
LI INDUCED T TO NATURAL KILLER DN	0.000357883	GO REGULATION OF OSTEOBLAST DIFFERENTIATION	1.98587e-05
ZHANG BREAST CANCER PROGENITORS DN	0.000370119	GO CARDIAC MUSCLE CELL CONTRACTION	1.99869e-05
SERVITJA LIVER HNF1A TARGETS UP	0.000370119	GO REGULATION OF BONE MINERALIZATION	1.99869e-05
TSAI RESPONSE TO RADIATION THERAPY	0.000380389	GO ANTIMICROBIAL HUMORAL IMMUNE RESPONSE MEDIATED BY ANTIMICROBIAL PEPTIDE	1.99869e-05
RODRIGUES THYROID CARCINOMA DN	0.000385661	GO ACID SECRETION	2.07837e-05
MIKKELSEN DEDIFFERENTIATED STATE DN	0.000399399	GO MEMBRANE DEPOLARIZATION DURING ACTION POTENTIAL	2.16062e-05
LY AGING OLD UP	0.000399399	GO MAINTENANCE OF LOCATION	2.19215e-05
YANG BCL3 TARGETS DN	0.000399399	GO CATION CHANNEL ACTIVITY	2.19215e-05
DODD NASOPHARYNGEAL CARCINOMA UP	0.000412489	GO NEGATIVE REGULATION OF VASCULATURE DEVELOPMENT	2.20727e-05
PID INTEGRIN A4B1 PATHWAY	0.000417071	GO BONE TRABECULA MORPHOGENESIS	2.33335e-05
MODY HIPPOCAMPUS NEONATAL	0.000417071	GO SOMATODENDRITIC COMPARTMENT	2.40222e-05
VERHAAK GLIOBLASTOMA MESENCHYMAL	0.000417934	GO NEGATIVE REGULATION OF SYNAPTIC TRANSMISSION	2.42524e-05
YAUCH HEDGEHOG SIGNALING PARACRINE UP	0.000422251	GO AXON DEVELOPMENT	2.43179e-05
PECE MAMMARY STEM CELL DN	0.000436107	GO FEMALE PREGNANCY	2.44295e-05
MIKKELSEN MCV6 ICP WITH H3K4ME3 AND H3K27ME3	0.000455949	GO GATED CHANNEL ACTIVITY	2.4587e-05
HORIUCHI WTAP TARGETS UP	0.000459319	GO RESPONSE TO ACID CHEMICAL	2.57277e-05
FALVELLA SMOKERS WITH LUNG CANCER	0.000467661	GO NEPHRON MORPHOGENESIS	2.58209e-05
HARRIS HYPOXIA	0.000467661	GO REGULATION OF DNA BINDING TRANSCRIPTION FACTOR ACTIVITY	2.59992e-05
SANA TNF SIGNALING UP	0.000489956	GO NOTCH SIGNALING PATHWAY	2.61129e-05
CAIRO LIVER DEVELOPMENT DN	0.000494439	GO POSITIVE REGULATION OF RNA METABOLIC PROCESS	2.72291e-05
YAO TEMPORAL RESPONSE TO PROGESTERONE CLUSTER 15	0.000497077	GO REGULATION OF PROTEOLYSIS	2.75238e-05
LOPEZ TRANSLATION VIA FN1 SIGNALING	0.000497077	GO RESPONSE TO PEPTIDE HORMONE	2.75601e-05
YAGI AML WITH INV 16 TRANSLOCATION	0.000505248	GO COLLAGEN ACTIVATED SIGNALING PATHWAY	2.96004e-05
GHANDHI BYSTANDER IRRADIATION UP	0.000512998	GO HUMORAL IMMUNE RESPONSE	3.00806e-05
PEDRIOLI MIR31 TARGETS DN	0.000529959	GO ORGANONITROGEN COMPOUND BIOSYNTHETIC PROCESS	3.04239e-05
OHM EMBRYONIC CARCINOMA DN	0.000530984	GO VOLTAGE GATED ION CHANNEL ACTIVITY	3.07433e-05
REACTOME TERMINAL PATHWAY OF COMPLEMENT	0.000530984	GO ORGANIC ACID BIOSYNTHETIC PROCESS	3.07506e-05
REACTOME DEFECTIVE CHST3 CAUSES SEDCJD	0.000530984	GO METAL ION TRANSMEMBRANE TRANSPORTER ACTIVITY	3.09242e-05
REACTOME DEFECTIVE CHST14 CAUSES EDS MUSCULOCONTRACTURAL TYPE	0.000530984	GO POSITIVE REGULATION OF NUCLEOBASE CONTAINING COMPOUND METABOLIC PROCESS	3.32079e-05
REACTOME DEFECTIVE CHSY1 CAUSES TPBS	0.000530984	GO ENDOTHELIAL CELL MIGRATION	3.37307e-05
REACTOME RUNX2 REGULATES GENES INVOLVED IN CELL MIGRATION	0.000530984	GO OXIDOREDUCTASE ACTIVITY	3.38455e-05
LEIN MIDBRAIN MARKERS	0.0005368	GO REGULATION OF NERVOUS SYSTEM PROCESS	3.48492e-05
TAKEDA TARGETS OF NUP98 HOXA9 FUSION 10D DN	0.000559649	GO INTRINSIC COMPONENT OF PRESYNAPTIC MEMBRANE	3.48819e-05
KEGG TGF BETA SIGNALING PATHWAY	0.000561377	GO EXTRACELLULAR MATRIX ASSEMBLY	3.59896e-05
HESS TARGETS OF HOXA9 AND MEIS1 DN	0.000561377	GO REGULATION OF GASTRULATION	3.59896e-05
CHIARADONNA NEOPLASTIC TRANSFORMATION CDC25 DN	0.000576761	GO REGULATION OF VESICLE MEDIATED TRANSPORT	3.64976e-05
PID FRA PATHWAY	0.000586293	GO CATION TRANSMEMBRANE TRANSPORTER ACTIVITY	3.66178e-05
LEE AGING MUSCLE DN	0.000586293	GO NEGATIVE REGULATION OF BONE REMODELING	3.68801e-05
VANDESLUIS COMMD1 TARGETS GROUP 3 DN	0.000586293	GO REGULATION OF WNT SIGNALING PATHWAY PLANAR CELL POLARITY PATHWAY	3.68801e-05
SANA RESPONSE TO IFNG DN	0.00061291	GO DENDRITIC SPINE MEMBRANE	3.68801e-05
REACTOME SMOOTH MUSCLE CONTRACTION	0.000634484	GO REGULATION OF CELL DEATH	3.73419e-05
RUAN RESPONSE TO TNF TROGLITAZONE DN	0.000634484	GO DIGESTION	3.7799e-05
HAN JNK SINGALING DN	0.000634484	GO ADENYLATE CYCLASE ACTIVATING G PROTEIN COUPLED RECEPTOR SIGNALING PATHWAY	3.7799e-05
ENK UV RESPONSE KERATINOCYTE UP	0.000666063	GO ISOPRENOID METABOLIC PROCESS	3.7799e-05
LIU VAV3 PROSTATE CARCINOGENESIS UP	0.00066771	GO DEVELOPMENTAL MATURATION	3.83055e-05
BIOCARTA RECK PATHWAY	0.00068071	GO FIBROBLAST PROLIFERATION	3.91267e-05
REACTOME FORMATION OF FIBRIN CLOT CLOTTING CASCADE	0.000685131	GO REGULATION OF PEPTIDASE ACTIVITY	3.94368e-05
WEINMANN ADAPTATION TO HYPOXIA DN	0.000685131	GO EPITHELIAL TO MESENCHYMAL TRANSITION	4.09458e-05
KATSANOU ELAVL1 TARGETS UP	0.000687812	GO POSITIVE REGULATION OF CYTOKINE SECRETION	4.09458e-05
BOCHKIS FOXA2 TARGETS	0.000689138	GO EXTRINSIC APOPTOTIC SIGNALING PATHWAY VIA DEATH DOMAIN RECEPTORS	4.13935e-05
MULLIGHAN MLL SIGNATURE 1 DN	0.000694911	GO POSITIVE REGULATION OF ESTABLISHMENT OF PROTEIN LOCALIZATION	4.24285e-05
TOMLINS PROSTATE CANCER DN	0.000738283	GO CELLULAR RESPONSE TO ACID CHEMICAL	4.33336e-05
RICKMAN HEAD AND NECK CANCER D	0.000738283	GO BLOOD VESSEL REMODELING	4.33482e-05
MALONEY RESPONSE TO 17AAG UP	0.000738283	GO NEGATIVE CHEMOTAXIS	4.33482e-05
BAELDE DIABETIC NEPHROPATHY DN	0.00075374	GO SODIUM CHANNEL ACTIVITY	4.33482e-05
SMID BREAST CANCER BASAL UP	0.000786315	GO ACTIN FILAMENT BASED MOVEMENT	4.42991e-05
ABBUD LIF SIGNALING 1 UP	0.000793989	GO NEPHRON DEVELOPMENT	4.42991e-05
REACTOME CLASS B 2 SECRETIN FAMILY RECEPTORS	0.000819755	GO HEPARAN SULFATE PROTEOGLYCAN BINDING	4.52431e-05
REACTOME ACTIVATION OF NMDA RECEPTORS AND POSTSYNAPTIC EVENTS	0.000819755	GO POSITIVE REGULATION OF CHEMOKINE SECRETION	4.52431e-05
ZHOU INFLAMMATORY RESPONSE LIVE UP	0.000847366	GO MONONUCLEAR CELL MIGRATION	4.88081e-05
MAINA VHL TARGETS UP	0.000848416	GO CARDIAC CONDUCTION	4.9738e-05
SCHLESINGER METHYLATED IN COLON CANCER	0.000848416	GO POSITIVE REGULATION OF CYTOKINE PRODUCTION	4.98762e-05
OSAWA TNF TARGETS	0.000848416	GO RESPONSE TO XENOBIOTIC STIMULUS	5.02159e-05
REACTOME CHYLOMICRON REMODELING	0.000848416	GO CARBOHYDRATE DERIVATIVE BIOSYNTHETIC PROCESS	5.03574e-05
KEGG BLADDER CANCER	0.000852297	GO BLOOD MICROPARTICLE	5.16651e-05
JAZAERI BREAST CANCER BRCA1 VS BRCA2 DN	0.000852297	GO CARBOXYPEPTIDASE ACTIVITY	5.17497e-05
REACTOME PHASE 0 RAPID DEPOLARISATION	0.000852297	GO ANTIBACTERIAL HUMORAL RESPONSE	5.17497e-05
YAMAZAKI TCEB3 TARGETS UP	0.000907445	GO CELL JUNCTION ORGANIZATION	5.2682e-05
BEGUM TARGETS OF PAX3 FOXO1 FUSION DN	0.000913253	GO MULTI ORGANISM REPRODUCTIVE PROCESS	5.32623e-05
KIM LIVER CANCER POOR SURVIVAL DN	0.000913253	GO NEGATIVE REGULATION OF CELL ADHESION	5.39524e-05
NAKAMURA ADIPOGENESIS LATE UP	0.000957806	GO MEMBRANE DEPOLARIZATION	5.4294e-05
KEGG ABC TRANSPORTERS	0.000976905	GO BONE REMODELING	5.4294e-05
REACTOME DERMATAN SULFATE BIOSYNTHESIS	0.00103394	GO CHEMOKINE PRODUCTION	5.4294e-05
PID HNF3B PATHWAY	0.0010433	GO CELLULAR SODIUM ION HOMEOSTASIS	5.47592e-05
GNATENKO PLATELET SIGNATURE	0.0010433	GO VOLTAGE GATED SODIUM CHANNEL COMPLEX	5.47592e-05
BROWNE HCMV INFECTION 20HR DN	0.00107152	GO CHONDROCYTE PROLIFERATION	5.47592e-05
MCCLUNG CREB1 TARGETS UP	0.00107152	GO REGULATION OF CELL JUNCTION ASSEMBLY	5.72094e-05
SENGUPTA NASOPHARYNGEAL CARCINOMA WITH LMP1 DN	0.00108959	GO REGULATION OF BMP SIGNALING PATHWAY	5.72094e-05
CHIANG LIVER CANCER SUBCLASS CTNNB1 UP	0.00108959	GO FOREBRAIN DEVELOPMENT	5.76446e-05
KHETCHOUMIAN TRIM24 TARGETS UP	0.00111248	GO IRON ION BINDING	6.22165e-05
TSENG ADIPOGENIC POTENTIAL DN	0.00111248	GO REGULATION OF ACTIN FILAMENT BASED PROCESS	6.24035e-05
MCDOWELL ACUTE LUNG INJURY DN	0.00111248	GO NEGATIVE REGULATION OF IMMUNE SYSTEM PROCESS	6.25856e-05
LU AGING BRAIN UP	0.00114019	GO MACROMOLECULE CATABOLIC PROCESS	6.33398e-05
KAAB HEART ATRIUM VS VENTRICLE DN	0.00114019	GO REGULATION OF SYSTEMIC ARTERIAL BLOOD PRESSURE	6.34015e-05
REACTOME ABC FAMILY PROTEINS MEDIATED TRANSPORT	0.00115239	GO KIDNEY MORPHOGENESIS	6.34015e-05
CADWELL ATG16L1 TARGETS UP	0.00115239	GO EXTRINSIC APOPTOTIC SIGNALING PATHWAY	6.51822e-05
VERHAAK GLIOBLASTOMA PRONEURAL	0.00117542	GO DEVELOPMENT OF PRIMARY SEXUAL CHARACTERISTICS	6.51822e-05
KEGG CYTOKINE CYTOKINE RECEPTOR INTERACTION	0.00120838	GO NEGATIVE REGULATION OF MYELOID LEUKOCYTE DIFFERENTIATION	6.64981e-05
MCLACHLAN DENTAL CARIES UP	0.00120838	GO FATTY ACID DERIVATIVE TRANSPORT	6.64981e-05
REACTOME ETHANOL OXIDATION	0.00123713	GO POSITIVE REGULATION OF EXTRINSIC APOPTOTIC SIGNALING PATHWAY	6.64981e-05
LOPEZ MESOTHELIOMA SURVIVAL DN	0.00123713	GO AMINOPEPTIDASE ACTIVITY	6.64981e-05
REACTOME MISCELLANEOUS SUBSTRATES	0.00123713	GO CELL PART MORPHOGENESIS	6.6514e-05
REACTOME EICOSANOIDS	0.00123713	GO SODIUM ION TRANSMEMBRANE TRANSPORTER ACTIVITY	6.93297e-05
REACTOME GP1B IX V ACTIVATION SIGNALLING	0.00123713	GO RENAL TUBULE DEVELOPMENT	7.0098e-05
KEGG MAPK SIGNALING PATHWAY	0.00125555	GO NEGATIVE REGULATION OF CYTOKINE PRODUCTION	7.29283e-05
BERENJENO ROCK SIGNALING NOT VIA RHOA DN	0.00125936	GO SUBSTRATE ADHESION DEPENDENT CELL SPREADING	7.3644e-05
DARWICHE PAPILLOMA RISK HIGH DN	0.00126616	GO CELL MORPHOGENESIS INVOLVED IN NEURON DIFFERENTIATION	7.3841e-05
DARWICHE SQUAMOUS CELL CARCINOMA DN	0.00126616	GO MONOVALENT INORGANIC CATION HOMEOSTASIS	7.44216e-05
DEURIG T CELL PROLYMPHOCYTIC LEUKEMIA UP	0.00129882	GO CELL SUBSTRATE JUNCTION ORGANIZATION	7.73264e-05
PID ARF6 TRAFFICKING PATHWAY	0.00133716	GO MULTI MULTICELLULAR ORGANISM PROCESS	8.12486e-05
PID ANGIOPOIETIN RECEPTOR PATHWAY	0.00133716	GO POSITIVE REGULATION OF FIBROBLAST PROLIFERATION	8.40927e-05
MCCLUNG DELTA FOSB TARGETS 2WK	0.00133716	GO LUNG MORPHOGENESIS	8.40927e-05
MOREAUX MULTIPLE MYELOMA BY TACI UP	0.0013397	GO NEGATIVE REGULATION OF BMP SIGNALING PATHWAY	8.40927e-05
PEDERSEN METASTASIS BY ERBB2 ISOFORM 4	0.00137311	GO DEVELOPMENTAL GROWTH INVOLVED IN MORPHOGENESIS	8.5732e-05
TONKS TARGETS OF RUNX1 RUNX1T1 FUSION HSC UP	0.00139506	GO NEGATIVE REGULATION OF CATALYTIC ACTIVITY	8.61773e-05
TSUNODA CISPLATIN RESISTANCE DN	0.00141791	GO DENDRITIC TREE	8.68302e-05
NOUSHMEHR GBM SILENCED BY METHYLATION	0.00141791	GO CELL LEADING EDGE	8.81239e-05
ACEVEDO LIVER TUMOR VS NORMAL ADJACENT TISSUE DN	0.0014318	GO REGULATION OF HEART RATE	8.92291e-05
BIOCARTA ACE2 PATHWAY	0.00145782	GO MESONEPHROS DEVELOPMENT	8.92291e-05
BIOCARTA IL5 PATHWAY	0.00145782	GO NEUROTRANSMITTER RECEPTOR COMPLEX	9.0644e-05
ZHENG RESPONSE TO ARSENITE DN	0.00145782	GO HORMONE METABOLIC PROCESS	9.28334e-05
MATZUK EARLY ANTRAL FOLLICLE	0.00145782	GO POSITIVE REGULATION OF TRANSCRIPTION BY RNA POLYMERASE II	9.68719e-05
CHIBA RESPONSE TO TSA UP	0.00150166	GO RECEPTOR MEDIATED ENDOCYTOSIS	9.71433e-05
BOYAULT LIVER CANCER SUBCLASS G123 DN	0.00150166	GO NEUROPEPTIDE SIGNALING PATHWAY	9.79136e-05
ROPERO HDAC2 TARGETS	0.00151882	GO PRESYNAPSE	0.00010116
BIOCARTA PPARA PATHWAY	0.00158845	GO INTEGRIN MEDIATED SIGNALING PATHWAY	0.000102492
CHARAFE BREAST CANCER BASAL VS MESENCHYMAL DN	0.00158845	GO MONOCARBOXYLIC ACID TRANSPORT	0.000104537
FLORIO NEOCORTEX BASAL RADIAL GLIA DN	0.0016062	GO ZYMOGEN ACTIVATION	0.000104847
REACTOME IMMUNOREGULATORY INTERACTIONS BETWEEN A LYMPHOID AND A NON LYMPHOID CELL	0.00164355	GO RESPONSE TO AMYLOID BETA	0.000104847
IWANAGA CARCINOGENESIS BY KRAS PTEN UP	0.00164355	GO POSITIVE REGULATION OF EXTRACELLULAR MATRIX ORGANIZATION	0.000105716
RAO BOUND BY SALL4 ISOFORM A	0.00164355	GO STEROID HORMONE SECRETION	0.000105716
REACTOME NUCLEAR RECEPTOR TRANSCRIPTION PATHWAY	0.00167832	GO POSITIVE REGULATION OF DEFENSE RESPONSE	0.0001078
KYNG ENVIRONMENTAL STRESS RESPONSE UP	0.00167832	GO REGULATION OF RECEPTOR INTERNALIZATION	0.000112524
HELLER SILENCED BY METHYLATION UP	0.00168541	GO POSITIVE REGULATION OF CELL DEATH	0.000121472
REACTOME CS DS DEGRADATION	0.00169585	GO NEGATIVE REGULATION OF GROWTH	0.000123089
OZANNE AP1 TARGETS UP	0.00169585	GO POSITIVE REGULATION OF CELLULAR COMPONENT BIOGENESIS	0.000129972
BREUHAHN GROWTH FACTOR SIGNALING IN LIVER CANCER	0.00169585	GO RESPONSE TO EXTRACELLULAR STIMULUS	0.000129972
REACTOME HEME DEGRADATION	0.00169585	GO NEPHRON EPITHELIUM DEVELOPMENT	0.000133514
MARTINEZ TP53 TARGETS UP	0.00176594	GO ANION TRANSPORT	0.000134434
SCHAEFFER PROSTATE DEVELOPMENT 12HR DN	0.00177131	GO POSITIVE REGULATION OF PHOSPHOLIPASE ACTIVITY	0.000137998
BROWNE HCMV INFECTION 30MIN UP	0.00177131	GO REGULATION OF VASOCONSTRICTION	0.000137998
HAN SATB1 TARGETS DN	0.0017803	GO PRIMARY ACTIVE TRANSMEMBRANE TRANSPORTER ACTIVITY	0.000139313
KEGG LEUKOCYTE TRANSENDOTHELIAL MIGRATION	0.00178505	GO MEMBRANE DEPOLARIZATION DURING CARDIAC MUSCLE CELL ACTION POTENTIAL	0.000139855
REACTOME ION TRANSPORT BY P TYPE ATPASES	0.00186745	GO CALCIUM INDEPENDENT CELL CELL ADHESION VIA PLASMA MEMBRANE CELL ADHESION MOLECULES	0.000139855
BENPORATH OCT4 TARGETS	0.00190517	GO VOLTAGE GATED SODIUM CHANNEL ACTIVITY	0.000139855
ACEVEDO LIVER CANCER WITH H3K27ME3 UP	0.00190517	GO RENAL SODIUM EXCRETION	0.000139855
PID ERB GENOMIC PATHWAY	0.00195108	GO CHEMOKINE SECRETION	0.000139855
REACTOME PLATELET ADHESION TO EXPOSED COLLAGEN	0.00195108	GO TELENCEPHALON DEVELOPMENT	0.000142694
REACTOME P130CAS LINKAGE TO MAPK SIGNALING FOR INTEGRINS	0.00195108	GO REGULATION OF PROTEIN CONTAINING COMPLEX ASSEMBLY	0.000143016
SU KIDNEY	0.00195108	GO RECEPTOR INTERNALIZATION	0.000145304
MATZUK OVULATION	0.00195108	GO EMBRYONIC ORGAN DEVELOPMENT	0.00014802
REACTOME FATTY ACIDS	0.00195108	GO CATECHOLAMINE SECRETION	0.000157144
REACTOME ANCHORING FIBRIL FORMATION	0.00195108	GO REGULATION OF CELL SUBSTRATE JUNCTION ASSEMBLY	0.000157144
REACTOME GRB2 SOS PROVIDES LINKAGE TO MAPK SIGNALING FOR INTEGRINS	0.00195108	GO BLOOD VESSEL ENDOTHELIAL CELL MIGRATION	0.000157349
REACTOME NEGATIVE REGULATION OF TCF DEPENDENT SIGNALING BY WNT LIGAND ANTAGONISTS	0.00195108	GO REGULATION OF EXCRETION	0.000159315
XU GH1 AUTOCRINE TARGETS UP	0.0019657	GO REGULATION OF PEPTIDYL TYROSINE PHOSPHORYLATION	0.000160901
DAWSON METHYLATED IN LYMPHOMA TCL1	0.00196678	GO REPRODUCTIVE SYSTEM DEVELOPMENT	0.000161172
HOQUE METHYLATED IN CANCER	0.00196678	GO RESPONSE TO AMINO ACID	0.000164462
IVANOVA HEMATOPOIESIS MATURE CELL	0.00197177	GO EMBRYO DEVELOPMENT ENDING IN BIRTH OR EGG HATCHING	0.00016449
REACTOME TRANSCRIPTIONAL REGULATION BY RUNX2	0.00202008	GO CELLULAR RESPONSE TO XENOBIOTIC STIMULUS	0.000167068
PETROVA PROX1 TARGETS DN	0.00206935	GO CELLULAR RESPONSE TO CORTICOSTEROID STIMULUS	0.000167403
DELASERNA MYOD TARGETS DN	0.00206935	GO POSITIVE REGULATION OF OSTEOBLAST DIFFERENTIATION	0.000167403
KEGG ARACHIDONIC ACID METABOLISM	0.00217518	GO ICOSANOID METABOLIC PROCESS	0.000171258
AMIT SERUM RESPONSE 60 MCF10A	0.00217518	GO INNATE IMMUNE RESPONSE	0.000171789
RAMASWAMY METASTASIS DN	0.00217518	GO OXIDATION REDUCTION PROCESS	0.000171789
MIKKELSEN MEF ICP WITH H3K27ME3	0.0021891	GO POSITIVE REGULATION OF DNA BINDING TRANSCRIPTION FACTOR ACTIVITY	0.000172697
IWANAGA CARCINOGENESIS BY KRAS DN	0.00220979	GO POSITIVE REGULATION OF NERVOUS SYSTEM DEVELOPMENT	0.000178054
SUZUKI AMPLIFIED IN ORAL CANCER	0.00222334	GO BONE RESORPTION	0.000178137
DEMAGALHAES AGING DN	0.00222334	GO REGULATION OF MESONEPHROS DEVELOPMENT	0.000180451
REACTOME NEUROTRANSMITTER RECEPTORS AND POSTSYNAPTIC SIGNAL TRANSMISSION	0.00223591	GO VASCULAR SMOOTH MUSCLE CONTRACTION	0.000180451
NUYTTEN EZH2 TARGETS UP	0.00224835	GO NEGATIVE REGULATION OF EMBRYONIC DEVELOPMENT	0.000180451
BARIS THYROID CANCER DN	0.00228432	GO TRABECULA FORMATION	0.000180451
ZHENG GLIOBLASTOMA PLASTICITY DN	0.00228432	GO PATTERN SPECIFICATION PROCESS	0.00018121
VANASSE BCL2 TARGETS DN	0.00228432	GO REGULATION OF SUPRAMOLECULAR FIBER ORGANIZATION	0.000182619
MIKKELSEN NPC LCP WITH H3K4ME3	0.00228432	GO EXCRETION	0.00018936
LEE LIVER CANCER DENA UP	0.00239679	GO RENAL CONTROL OF PERIPHERAL VASCULAR RESISTANCE INVOLVED IN REGULATION OF SYSTEMIC ARTERIAL BLOOD PRESSURE	0.000191301
MEISSNER BRAIN HCP WITH H3K4ME2 AND H3K27ME3	0.00239679	GO TYROSINE CATABOLIC PROCESS	0.000191301
REACTOME NEURONAL SYSTEM	0.00242275	GO MESENCHYME MIGRATION	0.000191301
RIZKI TUMOR INVASIVENESS 3D UP	0.00248096	GO NEGATIVE REGULATION OF OSTEOCLAST DEVELOPMENT	0.000191301
KEGG RENIN ANGIOTENSIN SYSTEM	0.00251249	GO COLLAGEN RECEPTOR ACTIVITY	0.000191301
PID INTEGRIN5 PATHWAY	0.00251249	GO VOLTAGE GATED CALCIUM CHANNEL ACTIVITY INVOLVED IN CARDIAC MUSCLE CELL ACTION POTENTIAL	0.000191301
REACTOME ACYL CHAIN REMODELLING OF PI	0.00251249	GO POSITIVE REGULATION OF CHEMOKINE C C MOTIF LIGAND 2 SECRETION	0.000191301
PIEPOLI LGI1 TARGETS DN	0.00251249	GO REGULATION OF CELL MATRIX ADHESION	0.000192938
GOUYER TATI TARGETS DN	0.00251249	GO POSITIVE REGULATION OF WOUND HEALING	0.000201082
NELSON RESPONSE TO ANDROGEN DN	0.00251249	GO REGULATION OF HETEROTYPIC CELL CELL ADHESION	0.000203326
KANG AR TARGETS UP	0.00251249	GO SODIUM CHANNEL COMPLEX	0.000203326
VANDESLUIS COMMD1 TARGETS GROUP 4 DN	0.00251249	GO LIPID EXPORT FROM CELL	0.000203326
CREIGHTON ENDOCRINE THERAPY RESISTANCE 4	0.00252893	GO VACUOLE	0.000206717
TAKEDA TARGETS OF NUP98 HOXA9 FUSION 16D DN	0.00255268	GO REGULATION OF CELLULAR RESPONSE TO TRANSFORMING GROWTH FACTOR BETA STIMULUS	0.000208512
PEREZ TP53 TARGETS	0.0026267	GO SEX DIFFERENTIATION	0.000212346
CHIARADONNA NEOPLASTIC TRANSFORMATION KRAS UP	0.00277504	GO GLAND MORPHOGENESIS	0.000216649
RASHI RESPONSE TO IONIZING RADIATION 5	0.00277504	GO ENDOTHELIAL CELL PROLIFERATION	0.000216833
REACTOME G ALPHA Q SIGNALLING EVENTS	0.0028001	GO PROTEIN ACTIVATION CASCADE	0.000227999
REACTOME ACYL CHAIN REMODELLING OF PG	0.00281836	GO NEGATIVE REGULATION OF OSTEOCLAST DIFFERENTIATION	0.000227999
REACTOME ABC TRANSPORTERS IN LIPID HOMEOSTASIS	0.00281836	GO OXIDOREDUCTASE ACTIVITY ACTING ON SINGLE DONORS WITH INCORPORATION OF MOLECULAR OXYGEN	0.000227999
NIKOLSKY BREAST CANCER 8Q12 Q22 AMPLICON	0.00285201	GO OVULATION CYCLE	0.000239388
KIM WT1 TARGETS UP	0.00285604	GO NEGATIVE REGULATION OF CELL SUBSTRATE ADHESION	0.000239388
KEGG RETINOL METABOLISM	0.00288073	GO MONOCARBOXYLIC ACID BINDING	0.000239388
PID IL4 2PATHWAY	0.00288073	GO TRANSITION METAL ION TRANSPORT	0.000242515
PID ERA GENOMIC PATHWAY	0.00288073	GO POSITIVE REGULATION OF COAGULATION	0.000254529
HOWLIN PUBERTAL MAMMARY GLAND	0.00288073	GO NEGATIVE REGULATION OF ANION TRANSPORT	0.000254529
BROWNE HCMV INFECTION 6HR UP	0.00288073	GO POSITIVE REGULATION OF EXCITATORY POSTSYNAPTIC POTENTIAL	0.000254529
BROWNE HCMV INFECTION 1HR DN	0.00291278	GO AROMATIC AMINO ACID FAMILY CATABOLIC PROCESS	0.000254529
XU GH1 AUTOCRINE TARGETS DN	0.00293043	GO NEUROPEPTIDE HORMONE ACTIVITY	0.000254529
REACTOME ADORA2B MEDIATED ANTI INFLAMMATORY CYTOKINES PRODUCTION	0.00293043	GO REGULATION OF PHOSPHOLIPASE ACTIVITY	0.000267671
MEISSNER NPC HCP WITH H3 UNMETHYLATED	0.00297685	GO PEPTIDYL TYROSINE MODIFICATION	0.000269914
WANG PROSTATE CANCER ANDROGEN INDEPENDENT	0.00301039	GO POSITIVE REGULATION OF KINASE ACTIVITY	0.000272083
LEE LIVER CANCER ACOX1 DN	0.00301039	GO NEGATIVE REGULATION OF CARTILAGE DEVELOPMENT	0.000282976
PEDRIOLI MIR31 TARGETS UP	0.0030879	GO LAMININ BINDING	0.000282976
KEGG ALPHA LINOLENIC ACID METABOLISM	0.00314081	GO PROTEIN CONTAINING COMPLEX REMODELING	0.000282976
WATANABE ULCERATIVE COLITIS WITH CANCER UP	0.00314081	GO SUGAR MEDIATED SIGNALING PATHWAY	0.000286117
WU ALZHEIMER DISEASE DN	0.00314081	GO NEGATIVE REGULATION OF PLASMINOGEN ACTIVATION	0.000286117
LEE LIVER CANCER CIPROFIBRATE DN	0.00314358	GO POSITIVE REGULATION OF PHOSPHOLIPASE A2 ACTIVITY	0.000286117
GAJATE RESPONSE TO TRABECTEDIN UP	0.00314358	GO POSITIVE REGULATION OF EPITHELIAL CELL PROLIFERATION INVOLVED IN LUNG MORPHOGENESIS	0.000286117
REACTOME FOXO MEDIATED TRANSCRIPTION	0.00314358	GO MEMBRANE DEPOLARIZATION DURING AV NODE CELL ACTION POTENTIAL	0.000286117
VANHARANTA UTERINE FIBROID DN	0.00328034	GO NEGATIVE REGULATION OF NON CANONICAL WNT SIGNALING PATHWAY	0.000286117
RIGGINS TAMOXIFEN RESISTANCE UP	0.00328034	GO MINERALOCORTICOID SECRETION	0.000286117
SMID BREAST CANCER RELAPSE IN BONE DN	0.00329489	GO CHEMOREPULSION OF AXON	0.000286117
FLECHNER BIOPSY KIDNEY TRANSPLANT REJECTED VS OK DN	0.00335949	GO POSITIVE REGULATION OF IMMUNE SYSTEM PROCESS	0.000287157
ZHONG SECRETOME OF LUNG CANCER AND ENDOTHELIUM	0.00342069	GO POSITIVE REGULATION OF NEURON DIFFERENTIATION	0.000300316
MOLENAAR TARGETS OF CCND1 AND CDK4 UP	0.00342069	GO RHO PROTEIN SIGNAL TRANSDUCTION	0.00030856
DIAZ CHRONIC MEYLOGENOUS LEUKEMIA UP	0.00344784	GO DETECTION OF MECHANICAL STIMULUS INVOLVED IN SENSORY PERCEPTION	0.000313398
REACTOME CHONDROITIN SULFATE BIOSYNTHESIS	0.00347969	GO ANIMAL ORGAN REGENERATION	0.000314483
WEST ADRENOCORTICAL TUMOR MARKERS DN	0.00347969	GO POSITIVE REGULATION OF NEURON PROJECTION DEVELOPMENT	0.00032024
ZIRN TRETINOIN RESPONSE UP	0.00347969	GO REGULATION OF EMBRYONIC DEVELOPMENT	0.000323004
MASRI RESISTANCE TO TAMOXIFEN AND AROMATASE INHIBITORS DN	0.00347969	GO ODONTOGENESIS	0.000323004
REACTOME DEFECTIVE B4GALT7 CAUSES EDS PROGEROID TYPE	0.00347969	GO MULTICELLULAR ORGANISMAL HOMEOSTASIS	0.000324826
REACTOME RAS ACTIVATION UPON CA2 INFLUX THROUGH NMDA RECEPTOR	0.00347969	GO CYTOSKELETON ORGANIZATION	0.000324994
KEGG PPAR SIGNALING PATHWAY	0.00356466	GO INSULIN SECRETION	0.000325023
MARKEY RB1 ACUTE LOF DN	0.00359187	GO DISTAL AXON	0.000333769
REACTOME SIGNALING BY WNT	0.00365597	GO REGULATION OF FIBROBLAST MIGRATION	0.00034585
KEGG LONG TERM POTENTIATION	0.00371229	GO LEUKOTRIENE METABOLIC PROCESS	0.00034585
KEGG LONG TERM DEPRESSION	0.00371229	GO OSTEOBLAST PROLIFERATION	0.00034585
SHETH LIVER CANCER VS TXNIP LOSS PAM3	0.00371229	GO ORGANIC ACID BINDING	0.000350998
FONTAINE FOLLICULAR THYROID ADENOMA DN	0.00371229	GO MONOVALENT INORGANIC CATION TRANSMEMBRANE TRANSPORTER ACTIVITY	0.000357169
MIKKELSEN NPC ICP WITH H3K4ME3	0.00375005	GO NEUROINFLAMMATORY RESPONSE	0.000366886
SUZUKI RESPONSE TO TSA AND DECITABINE 1A	0.00383485	GO GROWTH FACTOR BINDING	0.000370119
REACTOME SYNTHESIS OF LEUKOTRIENES LT AND EOXINS EX	0.00383485	GO NEUROPEPTIDE RECEPTOR BINDING	0.000380389
REACTOME UNBLOCKING OF NMDA RECEPTORS GLUTAMATE BINDING AND ACTIVATION	0.00383485	GO AORTIC VALVE DEVELOPMENT	0.000380389
REACTOME REGULATION OF FZD BY UBIQUITINATION	0.00383485	GO PERIKARYON	0.000382669
REACTOME TCF DEPENDENT SIGNALING IN RESPONSE TO WNT	0.00393532	GO TOOTH ERUPTION	0.000399399
FLECHNER BIOPSY KIDNEY TRANSPLANT OK VS DONOR UP	0.00394157	GO REGULATION OF CELL ADHESION MOLECULE PRODUCTION	0.000399399
VECCHI GASTRIC CANCER ADVANCED VS EARLY DN	0.00398916	GO NEGATIVE REGULATION OF GASTRIC ACID SECRETION	0.000399399
GAL LEUKEMIC STEM CELL DN	0.00400673	GO REGULATION OF CARDIAC MUSCLE CELL MEMBRANE POTENTIAL	0.000399399
MIKKELSEN MEF LCP WITH H3K27ME3	0.00401861	GO REGULATION OF COLLAGEN FIBRIL ORGANIZATION	0.000399399
GRAESSMANN APOPTOSIS BY SERUM DEPRIVATION DN	0.00407906	GO NEGATIVE REGULATION OF ENDOTHELIAL CELL CHEMOTAXIS	0.000399399
BONOME OVARIAN CANCER SURVIVAL OPTIMAL DEBULKING	0.00407906	GO MEMBRANE ATTACK COMPLEX	0.000399399
REACTOME INNATE IMMUNE SYSTEM	0.00417055	GO ALCOHOL DEHYDROGENASE ACTIVITY ZINC DEPENDENT	0.000399399
REACTOME ACYL CHAIN REMODELLING OF PS	0.00420613	GO DELTA CATENIN BINDING	0.000399399
TUOMISTO TUMOR SUPPRESSION BY COL13A1 UP	0.00420613	GO CELL MATRIX ADHESION MEDIATOR ACTIVITY	0.000399399
WANG NEOPLASTIC TRANSFORMATION BY CCND1 MYC	0.00420613	GO REGULATION OF CHEMOKINE C C MOTIF LIGAND 2 SECRETION	0.000399399
REACTOME COMMON PATHWAY OF FIBRIN CLOT FORMATION	0.00420613	GO POSITIVE REGULATION OF RESPONSE TO WOUNDING	0.000405111
REACTOME RA BIOSYNTHESIS PATHWAY	0.00420613	GO KIDNEY EPITHELIUM DEVELOPMENT	0.000408729
SANSOM APC TARGETS DN	0.00422171	GO CHANNEL REGULATOR ACTIVITY	0.000408729
HERNANDEZ ABERRANT MITOSIS BY DOCETACEL 2NM UP	0.00433987	GO DIVALENT INORGANIC CATION TRANSPORT	0.000410992
MCCLUNG COCAINE REWARD 5D	0.00433987	GO LONG TERM MEMORY	0.000417071
KEGG WNT SIGNALING PATHWAY	0.00449771	GO REGULATION OF EXOCYTOSIS	0.000417934
ODONNELL METASTASIS UP	0.00450616	GO CARDIAC MUSCLE CONTRACTION	0.000422251
SEITZ NEOPLASTIC TRANSFORMATION BY 8P DELETION UP	0.00450616	GO NEGATIVE REGULATION OF BLOOD VESSEL ENDOTHELIAL CELL MIGRATION	0.000425252
BIOCARTA INTRINSIC PATHWAY	0.0045934	GO CELLULAR RESPONSE TO CARBOHYDRATE STIMULUS	0.000436107
KYNG ENVIRONMENTAL STRESS RESPONSE NOT BY UV IN OLD	0.0045934	GO GRANULOCYTE MIGRATION	0.000436107
REACTOME LONG TERM POTENTIATION	0.0045934	GO DEVELOPMENTAL PROCESS INVOLVED IN REPRODUCTION	0.000436359
SMID BREAST CANCER ERBB2 UP	0.0046044	GO CYTOKINE ACTIVITY	0.000449498
WILCOX RESPONSE TO PROGESTERONE UP	0.00482287	GO EMBRYONIC DIGESTIVE TRACT DEVELOPMENT	0.000455949
CORRE MULTIPLE MYELOMA UP	0.00485022	GO MESODERMAL CELL DIFFERENTIATION	0.000455949
BILD CTNNB1 ONCOGENIC SIGNATURE	0.00485022	GO RESPONSE TO NUTRIENT	0.000460422
PID TOLL ENDOGENOUS PATHWAY	0.0049965	GO CYTOSKELETAL PROTEIN BINDING	0.000462051
JEON SMAD6 TARGETS UP	0.0049965	GO SENSORY PERCEPTION OF LIGHT STIMULUS	0.000471552
MISHRA CARCINOMA ASSOCIATED FIBROBLAST UP	0.0049965	GO BASOLATERAL PLASMA MEMBRANE	0.000471552
WANG TNF TARGETS	0.0049965	GO PEPTIDASE REGULATOR ACTIVITY	0.00048289
REACTOME RUNX2 REGULATES OSTEOBLAST DIFFERENTIATION	0.0049965	GO POSITIVE REGULATION OF ANIMAL ORGAN MORPHOGENESIS	0.000489956
REACTOME REGULATION OF INSULIN SECRETION	0.00502802	GO POSTSYNAPTIC DENSITY MEMBRANE	0.000489956
RUAN RESPONSE TO TNF DN	0.00502802	GO FOCAL ADHESION ASSEMBLY	0.000489956
BURTON ADIPOGENESIS 8	0.00502802	GO REGULATION OF RENAL SYSTEM PROCESS	0.000497077
MAHAJAN RESPONSE TO IL1A UP	0.00502802	GO LEUKOCYTE CHEMOTAXIS	0.000506203
ZHENG GLIOBLASTOMA PLASTICITY UP	0.00510617	GO NEURAL PRECURSOR CELL PROLIFERATION	0.000526571
PEREZ TP63 TARGETS	0.00511916	GO REGULATION OF BLOOD VOLUME BY RENIN ANGIOTENSIN	0.000530984
REACTOME VESICLE MEDIATED TRANSPORT	0.00514197	GO NEGATIVE REGULATION OF NOREPINEPHRINE SECRETION	0.000530984
RUIZ TNC TARGETS UP	0.00516345	GO MESENCHYMAL EPITHELIAL CELL SIGNALING	0.000530984
PID BETA CATENIN NUC PATHWAY	0.0053953	GO NEGATIVE REGULATION OF FATTY ACID TRANSPORT	0.000530984
FONTAINE PAPILLARY THYROID CARCINOMA DN	0.0053953	GO REGULATION OF EPITHELIAL CELL PROLIFERATION INVOLVED IN LUNG MORPHOGENESIS	0.000530984
BILANGES SERUM SENSITIVE GENES	0.0053953	GO ENDOCRINE PROCESS	0.0005368
KEGG MATURITY ONSET DIABETES OF THE YOUNG	0.00541528	GO HEAD MORPHOGENESIS	0.000540508
PID INTEGRIN A9B1 PATHWAY	0.00541528	GO POSITIVE REGULATION OF MORPHOGENESIS OF AN EPITHELIUM	0.000540508
RIZ ERYTHROID DIFFERENTIATION APOBEC2	0.00541528	GO NON CANONICAL WNT SIGNALING PATHWAY	0.000559649
CHEN ETV5 TARGETS TESTIS	0.00541528	GO REGULATION OF SODIUM ION TRANSPORT	0.000561377
SWEET LUNG CANCER KRAS UP	0.0054465	GO RESPONSE TO FIBROBLAST GROWTH FACTOR	0.000576761
SMIRNOV CIRCULATING ENDOTHELIOCYTES IN CANCER UP	0.00551978	GO SEMI LUNAR VALVE DEVELOPMENT	0.000586293
QI PLASMACYTOMA UP	0.00554599	GO LONG TERM SYNAPTIC POTENTIATION	0.000586742
HINATA NFKB TARGETS FIBROBLAST UP	0.00558483	GO CARDIAC MUSCLE TISSUE DEVELOPMENT	0.000594767
MATSUDA NATURAL KILLER DIFFERENTIATION	0.00563085	GO POSITIVE REGULATION OF VASCULATURE DEVELOPMENT	0.000608342
RODRIGUES NTN1 TARGETS DN	0.0056421	GO MONOAMINE TRANSPORT	0.00061291
MARTORIATI MDM4 TARGETS NEUROEPITHELIUM DN	0.0056421	GO MONOCARBOXYLIC ACID BIOSYNTHETIC PROCESS	0.000622155
ROSS ACUTE MYELOID LEUKEMIA CBF	0.0057783	GO NEGATIVE REGULATION OF BLOOD CIRCULATION	0.000634484
HADDAD T LYMPHOCYTE AND NK PROGENITOR UP	0.0057783	GO REGULATION OF HEART RATE BY CARDIAC CONDUCTION	0.000634484
COATES MACROPHAGE M1 VS M2 DN	0.0057783	GO PEPTIDASE ACTIVATOR ACTIVITY	0.000634484
MASSARWEH TAMOXIFEN RESISTANCE DN	0.00582235	GO POSITIVE REGULATION OF TUMOR NECROSIS FACTOR SUPERFAMILY CYTOKINE PRODUCTION	0.000639894
PID INTEGRIN CS PATHWAY	0.00584961	GO POSITIVE REGULATION OF OSSIFICATION	0.000639894
REACTOME A TETRASACCHARIDE LINKER SEQUENCE IS REQUIRED FOR GAG SYNTHESIS	0.00584961	GO PROTEOGLYCAN METABOLIC PROCESS	0.00066771
REACTOME METAL ION SLC TRANSPORTERS	0.00584961	GO ORGANIC ACID TRANSPORT	0.000678403
REACTOME METABOLISM OF PORPHYRINS	0.00584961	GO POSITIVE REGULATION OF CHOLESTEROL ESTERIFICATION	0.00068071
WANG BARRETTS ESOPHAGUS AND ESOPHAGUS CANCER UP	0.00584961	GO CHYLOMICRON REMODELING	0.00068071
RIZ ERYTHROID DIFFERENTIATION HEMGN	0.00584961	GO FAT SOLUBLE VITAMIN CATABOLIC PROCESS	0.00068071
BYSTRYKH HEMATOPOIESIS STEM CELL SCP2 QTL TRANS	0.00584961	GO SKIN MORPHOGENESIS	0.00068071
MIKKELSEN MCV6 LCP WITH H3K4ME3	0.00601991	GO ELASTIC FIBER ASSEMBLY	0.00068071
SHETH LIVER CANCER VS TXNIP LOSS PAM2	0.00614949	GO CELL ADHESION MOLECULE PRODUCTION	0.00068071
REACTOME ACYL CHAIN REMODELLING OF PC	0.00629934	GO REGULATION OF ATRIAL CARDIAC MUSCLE CELL MEMBRANE DEPOLARIZATION	0.00068071
GAUSSMANN MLL AF4 FUSION TARGETS B UP	0.00629934	GO REGULATION OF BRANCHING INVOLVED IN SALIVARY GLAND MORPHOGENESIS	0.00068071
WEINMANN ADAPTATION TO HYPOXIA UP	0.00629934	GO MESONEPHRIC TUBULE FORMATION	0.00068071
IIZUKA LIVER CANCER PROGRESSION G2 G3 UP	0.00629934	GO MODULATION OF AGE RELATED BEHAVIORAL DECLINE	0.00068071
REACTOME INTEGRIN SIGNALING	0.00629934	GO NEGATIVE REGULATION OF EXTRINSIC APOPTOTIC SIGNALING PATHWAY VIA DEATH DOMAIN RECEPTORS	0.000685131
KEGG PROGESTERONE MEDIATED OOCYTE MATURATION	0.00638265	GO REGULATION OF REGULATED SECRETORY PATHWAY	0.000687812
SANA TNF SIGNALING DN	0.00638265	GO POSITIVE REGULATION OF CELL MORPHOGENESIS INVOLVED IN DIFFERENTIATION	0.000687812
SASSON RESPONSE TO FORSKOLIN DN	0.00638265	GO PRESYNAPTIC MEMBRANE	0.000687812
CAIRO LIVER DEVELOPMENT UP	0.00641418	GO DEFENSE RESPONSE TO BACTERIUM	0.000690596
SENESE HDAC3 TARGETS UP	0.00641531	GO REGULATION OF EPITHELIAL TO MESENCHYMAL TRANSITION	0.000696371
OHGUCHI LIVER HNF4A TARGETS DN	0.00654931	GO ROOF OF MOUTH DEVELOPMENT	0.000696371
LEIN CEREBELLUM MARKERS	0.00659214	GO REGULATION OF LIPID LOCALIZATION	0.000707771
SASSON RESPONSE TO GONADOTROPHINS DN	0.00659214	GO RESPONSE TO TOXIC SUBSTANCE	0.000711261
BRUINS UVC RESPONSE VIA TP53 GROUP D	0.00660654	GO RESPONSE TO ANTIBIOTIC	0.000715503
DARWICHE PAPILLOMA RISK LOW DN	0.00668632	GO POSITIVE REGULATION OF TRANSFERASE ACTIVITY	0.000725524
PID WNT SIGNALING PATHWAY	0.00676433	GO RESPONSE TO ALCOHOL	0.000725788
REACTOME ADRENALINE NORADRENALINE INHIBITS INSULIN SECRETION	0.00676433	GO AROMATIC AMINO ACID FAMILY METABOLIC PROCESS	0.000738283
REACTOME CREB1 PHOSPHORYLATION THROUGH NMDA RECEPTOR MEDIATED ACTIVATION OF RAS SIGNALING	0.00676433	GO REGULATION OF DIGESTIVE SYSTEM PROCESS	0.000738283
RICKMAN HEAD AND NECK CANCER E	0.00680569	GO REGULATION OF SYSTEMIC ARTERIAL BLOOD PRESSURE BY HORMONE	0.000738283
LEE TARGETS OF PTCH1 AND SUFU DN	0.00680569	GO FIBROBLAST MIGRATION	0.000738283
SMITH TERT TARGETS DN	0.00680569	GO MUSCLE CELL PROLIFERATION	0.00074162
BRUINS UVC RESPONSE VIA TP53 GROUP C	0.00680569	GO REGULATION OF NEURON DIFFERENTIATION	0.000759768
REACTOME PROTEIN PROTEIN INTERACTIONS AT SYNAPSES	0.00680569	GO CELLULAR RESPONSE TO DRUG	0.000764965
SCHLESINGER METHYLATED DE NOVO IN CANCER	0.0070233	GO NEGATIVE REGULATION OF MYELOID CELL DIFFERENTIATION	0.000787569
REACTOME TRANSMISSION ACROSS CHEMICAL SYNAPSES	0.00702513	GO ORGANIC HYDROXY COMPOUND METABOLIC PROCESS	0.000788765
TORCHIA TARGETS OF EWSR1 FLI1 FUSION UP	0.00724123	GO GROWTH FACTOR ACTIVITY	0.000791961
KEGG LINOLEIC ACID METABOLISM	0.00724443	GO METANEPHRIC NEPHRON DEVELOPMENT	0.000793989
REACTOME ACYL CHAIN REMODELLING OF PE	0.00724443	GO RESPONSE TO DEXAMETHASONE	0.000793989
KYNG ENVIRONMENTAL STRESS RESPONSE NOT BY GAMMA IN OLD	0.00724443	GO CYTOLYSIS	0.000793989
PYEON CANCER HEAD AND NECK VS CERVICAL DN	0.00724443	GO REGULATION OF MAP KINASE ACTIVITY	0.000808328
NUYTTEN NIPP1 TARGETS UP	0.00726237	GO ANATOMICAL STRUCTURE MATURATION	0.000814128
REACTOME PEPTIDE HORMONE METABOLISM	0.00747082	GO CELLULAR RESPONSE TO KETONE	0.000819755
CHYLA CBFA2T3 TARGETS UP	0.00750257	GO CHEMOKINE C C MOTIF LIGAND 2 SECRETION	0.000848416
GOZGIT ESR1 TARGETS DN	0.00756088	GO POSITIVE REGULATION OF CHEMOKINE C X C MOTIF LIGAND 2 PRODUCTION	0.000848416
TURASHVILI BREAST LOBULAR CARCINOMA VS DUCTAL NORMAL DN	0.00770077	GO MICROFIBRIL	0.000848416
TAKEDA TARGETS OF NUP98 HOXA9 FUSION 3D DN	0.0077395	GO JUXTAPARANODE REGION OF AXON	0.000848416
BERENJENO TRANSFORMED BY RHOA FOREVER DN	0.0077395	GO OXIDOREDUCTASE ACTIVITY OXIDIZING METAL IONS OXYGEN AS ACCEPTOR	0.000848416
TING SILENCED BY DICER	0.0077395	GO ALCOHOL DEHYDROGENASE NAD P PLUS ACTIVITY	0.000848416
SCHRAETS MLL TARGETS UP	0.0077395	GO MODULATION OF EXCITATORY POSTSYNAPTIC POTENTIAL	0.000852297
HOLLERN SOLID NODULAR BREAST TUMOR DN	0.0077395	GO DENDRITE MEMBRANE	0.000852297
ZHOU INFLAMMATORY RESPONSE FIMA DN	0.00791728	GO REGULATION OF ANION TRANSPORT	0.000852857
MULLIGHAN MLL SIGNATURE 2 DN	0.00803407	GO ANCHORED COMPONENT OF MEMBRANE	0.000883406
BOYLAN MULTIPLE MYELOMA C D DN	0.00803407	GO RESPONSE TO CHEMOKINE	0.00088689
REACTOME INTERACTION BETWEEN L1 AND ANKYRINS	0.00824941	GO SENSORY PERCEPTION OF MECHANICAL STIMULUS	0.000907445
SIMBULAN UV RESPONSE IMMORTALIZED DN	0.00824941	GO HOMOPHILIC CELL ADHESION VIA PLASMA MEMBRANE ADHESION MOLECULES	0.000907445
VALK AML CLUSTER 13	0.00824941	GO NEGATIVE REGULATION OF CELL MATRIX ADHESION	0.000913253
REACTOME RUNX2 REGULATES BONE DEVELOPMENT	0.00824941	GO GLUTAMATE RECEPTOR BINDING	0.000913253
BENPORATH NOS TARGETS	0.00832013	GO AMINE TRANSPORT	0.000921868
GAUSSMANN MLL AF4 FUSION TARGETS A DN	0.00841551	GO FATTY ACID DERIVATIVE METABOLIC PROCESS	0.000956979
NIKOLSKY MUTATED AND AMPLIFIED IN BREAST CANCER	0.00841551	GO POSITIVE REGULATION OF INTERLEUKIN 6 PRODUCTION	0.000957806
REACTOME POST TRANSLATIONAL MODIFICATION SYNTHESIS OF GPI ANCHORED PROTEINS	0.00841551	GO NEGATIVE REGULATION OF GLIOGENESIS	0.000976905
CHEN LIVER METABOLISM QTL CIS	0.00866212	GO REGULATION OF ENDOCRINE PROCESS	0.000976905
PID SYNDECAN 4 PATHWAY	0.00877401	GO CELLULAR LIPID METABOLIC PROCESS	0.000980127
REACTOME NUCLEAR SIGNALING BY ERBB4	0.00877401	GO INTERLEUKIN 6 PRODUCTION	0.0010085
NOJIMA SFRP2 TARGETS UP	0.00877401	GO DIGESTIVE SYSTEM PROCESS	0.00103262
SEITZ NEOPLASTIC TRANSFORMATION BY 8P DELETION DN	0.00877401	GO POSITIVE REGULATION OF SYNAPTIC PLASTICITY	0.00103394
PETRETTO HEART MASS QTL CIS UP	0.00877401	GO VERY LOW DENSITY LIPOPROTEIN PARTICLE REMODELING	0.00103394
BANDRES RESPONSE TO CARMUSTIN WITHOUT MGMT 48HR DN	0.00877401	GO COLLAGEN ACTIVATED TYROSINE KINASE RECEPTOR SIGNALING PATHWAY	0.00103394
REACTOME PLASMA LIPOPROTEIN REMODELING	0.00877401	GO EPITHELIAL CELL PROLIFERATION INVOLVED IN LUNG MORPHOGENESIS	0.00103394
REACTOME ION CHANNEL TRANSPORT	0.00897349	GO BMP BINDING	0.00103394
GOBERT OLIGODENDROCYTE DIFFERENTIATION DN	0.00917104	GO REGULATION OF MUSCLE CONTRACTION	0.00103501
MONNIER POSTRADIATION TUMOR ESCAPE UP	0.00926836	GO LEADING EDGE MEMBRANE	0.00103501
KEGG ETHER LIPID METABOLISM	0.00931317	GO REGULATION OF CELL PROJECTION ORGANIZATION	0.00103866
PID SYNDECAN 2 PATHWAY	0.00931317	GO REGULATION OF MONONUCLEAR CELL MIGRATION	0.0010433
REACTOME GLUCAGON TYPE LIGAND RECEPTORS	0.00931317	GO DETECTION OF MECHANICAL STIMULUS	0.0010433
REACTOME ADHERENS JUNCTIONS INTERACTIONS	0.00931317	GO RESPONSE TO PROGESTERONE	0.0010433
JIANG AGING CEREBRAL CORTEX UP	0.00931317	GO AUTONOMIC NERVOUS SYSTEM DEVELOPMENT	0.0010433
LIANG SILENCED BY METHYLATION UP	0.00931317	GO REGIONALIZATION	0.00105632
VALK AML CLUSTER 10	0.00931317	GO SMOOTH MUSCLE CELL PROLIFERATION	0.00106204
HADDAD B LYMPHOCYTE PROGENITOR	0.00939863	GO POSITIVE REGULATION OF REACTIVE OXYGEN SPECIES METABOLIC PROCESS	0.00107152
SMID BREAST CANCER RELAPSE IN BONE UP	0.00942723	GO DEFENSE RESPONSE TO GRAM POSITIVE BACTERIUM	0.00107152
DARWICHE SKIN TUMOR PROMOTER DN	0.00948487	GO HEART MORPHOGENESIS	0.00107499
VERHAAK AML WITH NPM1 MUTATED UP	0.00948487	GO POSITIVE REGULATION OF MAP KINASE ACTIVITY	0.00107499
BIOCARTA NUCLEARRS PATHWAY	0.00986674	GO CELL MATURATION	0.00108959
COLIN PILOCYTIC ASTROCYTOMA VS GLIOBLASTOMA UP	0.00986674	GO DEVELOPMENT OF PRIMARY FEMALE SEXUAL CHARACTERISTICS	0.00111144
HAN JNK SINGALING UP	0.00986674	GO OVULATION CYCLE PROCESS	0.00111248
SCHOEN NFKB SIGNALING	0.00986674	GO REGULATION OF LONG TERM SYNAPTIC POTENTIATION	0.00111248
KEGG CHEMOKINE SIGNALING PATHWAY	0.0100148	GO NEGATIVE REGULATION OF PROTEOLYSIS	0.00116337
ALONSO METASTASIS UP	0.0103786	GO STRIATED MUSCLE CONTRACTION	0.00117542
KEGG PRION DISEASES	0.0104346	GO POSITIVE REGULATION OF POTASSIUM ION TRANSPORT	0.00118448
SIG REGULATION OF THE ACTIN CYTOSKELETON BY RHO GTPASES	0.0104346	GO REGULATION OF CAMP MEDIATED SIGNALING	0.00118448
PID ARF6 PATHWAY	0.0104346	GO ENDOCRINE HORMONE SECRETION	0.00118448
REACTOME GPVI MEDIATED ACTIVATION CASCADE	0.0104346	GO NEGATIVE REGULATION OF PEPTIDASE ACTIVITY	0.00118532
HERNANDEZ MITOTIC ARREST BY DOCETAXEL 1 UP	0.0104346	GO NEGATIVE REGULATION OF EXTRINSIC APOPTOTIC SIGNALING PATHWAY	0.00119439
WANG METHYLATED IN BREAST CANCER	0.0104346	GO SYNAPTIC TRANSMISSION GLUTAMATERGIC	0.00119439
VALK AML CLUSTER 9	0.0104346	GO NEGATIVE REGULATION OF LEUKOCYTE DIFFERENTIATION	0.00119439
GYORFFY MITOXANTRONE RESISTANCE	0.0104346	GO POSITIVE REGULATION OF PROTEOLYSIS	0.00120089
REACTOME SIGNALING BY NUCLEAR RECEPTORS	0.0104859	GO APPENDAGE DEVELOPMENT	0.00123536
PURBEY TARGETS OF CTBP1 NOT SATB1 UP	0.0106276	GO NEGATIVE REGULATION OF PATHWAY RESTRICTED SMAD PROTEIN PHOSPHORYLATION	0.00123713
REACTOME RNA POLYMERASE II TRANSCRIPTION	0.0106441	GO REGULATION OF PHOSPHOLIPASE A2 ACTIVITY	0.00123713
WIERENGA STAT5A TARGETS DN	0.0107508	GO ETHANOL OXIDATION	0.00123713
RICKMAN HEAD AND NECK CANCER A	0.0107876	GO VITAMIN CATABOLIC PROCESS	0.00123713
REACTOME CELL SURFACE INTERACTIONS AT THE VASCULAR WALL	0.0109401	GO REGULATION OF NEUROTROPHIN TRK RECEPTOR SIGNALING PATHWAY	0.00123713
YAGI AML FAB MARKERS	0.0109401	GO REGULATION OF GASTRIC ACID SECRETION	0.00123713
KARLSSON TGFB1 TARGETS DN	0.0109401	GO AV NODE CELL TO BUNDLE OF HIS CELL COMMUNICATION	0.00123713
GAUSSMANN MLL AF4 FUSION TARGETS F DN	0.0110166	GO REGULATION OF OSTEOCLAST DEVELOPMENT	0.00123713
CERVERA SDHB TARGETS 1 DN	0.0110166	GO NEGATIVE REGULATION OF NEURON MIGRATION	0.00123713
WEIGEL OXIDATIVE STRESS BY HNE AND H2O2	0.0110166	GO SENSORY PERCEPTION OF PAIN	0.00123744
KAAB FAILED HEART ATRIUM UP	0.0110166	GO TRABECULA MORPHOGENESIS	0.00125936
SHAFFER IRF4 MULTIPLE MYELOMA PROGRAM	0.0110166	GO REGULATION OF BONE REMODELING	0.00125936
XU GH1 EXOGENOUS TARGETS DN	0.0113618	GO CHEMOKINE ACTIVITY	0.00125936
PUJANA ATM PCC NETWORK	0.0114642	GO REGULATION OF RECEPTOR MEDIATED ENDOCYTOSIS	0.00128157
MEDINA SMARCA4 TARGETS	0.0116126	GO NEGATIVE REGULATION OF PHOSPHORUS METABOLIC PROCESS	0.00128632
HOWLIN CITED1 TARGETS 1 DN	0.0116126	GO NEUROMUSCULAR PROCESS	0.00132679
LEIN LOCALIZED TO PROXIMAL DENDRITES	0.0116126	GO BODY MORPHOGENESIS	0.00133716
KYNG ENVIRONMENTAL STRESS RESPONSE NOT BY 4NQO IN WS	0.0116126	GO NEURON RECOGNITION	0.00133716
MATZUK SPERMATID DIFFERENTIATION	0.0116126	GO EXOCRINE SYSTEM DEVELOPMENT	0.00133716
HELLER SILENCED BY METHYLATION DN	0.0116554	GO FACE DEVELOPMENT	0.00133716
GRUETZMANN PANCREATIC CANCER DN	0.0119188	GO REGULATION OF COLLAGEN METABOLIC PROCESS	0.00133716
SHETH LIVER CANCER VS TXNIP LOSS PAM5	0.0119533	GO PROTEIN DOMAIN SPECIFIC BINDING	0.00135379
SERVITJA ISLET HNF1A TARGETS DN	0.0119533	GO POSTSYNAPTIC SPECIALIZATION MEMBRANE	0.00137311
STEARMAN TUMOR FIELD EFFECT UP	0.0122225	GO SPROUTING ANGIOGENESIS	0.00139506
ZHENG IL22 SIGNALING DN	0.0122225	GO PROTEIN POLYMERIZATION	0.00140553
REACTOME INTEGRATION OF ENERGY METABOLISM	0.0122556	GO PROTEIN LIPID COMPLEX SUBUNIT ORGANIZATION	0.00141791
TURASHVILI BREAST DUCTAL CARCINOMA VS DUCTAL NORMAL DN	0.0123255	GO REGULATION OF SYSTEMIC ARTERIAL BLOOD PRESSURE MEDIATED BY A CHEMICAL SIGNAL	0.00141791
TAKEDA TARGETS OF NUP98 HOXA9 FUSION 8D DN	0.0123255	GO CHEMICAL SYNAPTIC TRANSMISSION POSTSYNAPTIC	0.00142055
PAL PRMT5 TARGETS UP	0.0127409	GO POSITIVE REGULATION OF FIBROBLAST MIGRATION	0.00145782
PID RET PATHWAY	0.0128462	GO CHYLOMICRON	0.00145782
REACTOME SYNTHESIS OF PA	0.0128462	GO NEGATIVE REGULATION OF HEART RATE	0.00145782
SCHAEFFER PROSTATE DEVELOPMENT 12HR UP	0.0128733	GO TRIGLYCERIDE RICH LIPOPROTEIN PARTICLE REMODELING	0.00145782
PARENT MTOR SIGNALING UP	0.0133966	GO DETECTION OF MECHANICAL STIMULUS INVOLVED IN SENSORY PERCEPTION OF PAIN	0.00145782
JOHANSSON BRAIN CANCER EARLY VS LATE DN	0.0134834	GO NEGATIVE REGULATION OF LONG TERM SYNAPTIC POTENTIATION	0.00145782
KRASNOSELSKAYA ILF3 TARGETS UP	0.0134834	GO DERMATAN SULFATE METABOLIC PROCESS	0.00145782
MIKKELSEN ES HCP WITH H3K27ME3	0.0134834	GO SENSORY PERCEPTION	0.00146822
CERIBELLI PROMOTERS INACTIVE AND BOUND BY NFY	0.0134834	GO CELLULAR TRANSITION METAL ION HOMEOSTASIS	0.00146911
REACTOME MAP2K AND MAPK ACTIVATION	0.0134834	GO POSITIVE REGULATION OF ION TRANSPORT	0.00151286
REACTOME RET SIGNALING	0.0134834	GO SMALL MOLECULE BIOSYNTHETIC PROCESS	0.00151516
SHEDDEN LUNG CANCER GOOD SURVIVAL A12	0.0137428	GO PROTEIN HETERODIMERIZATION ACTIVITY	0.00158274
HOSHIDA LIVER CANCER SURVIVAL DN	0.0138326	GO REGULATION OF SUBSTRATE ADHESION DEPENDENT CELL SPREADING	0.00158845
PID AMB2 NEUTROPHILS PATHWAY	0.0141342	GO REGULATION OF SODIUM ION TRANSMEMBRANE TRANSPORTER ACTIVITY	0.00158845
GYORFFY DOXORUBICIN RESISTANCE	0.0141342	GO TERMINAL BOUTON	0.00158845
MATZUK SPERMATOZOA	0.0141612	GO MOLECULAR ADAPTOR ACTIVITY	0.00159737
BOSCO TH1 CYTOTOXIC MODULE	0.0141612	GO REGULATION OF CELL MORPHOGENESIS	0.00162352
REACTOME COMPLEMENT CASCADE	0.0144942	GO ORGANIC ANION TRANSPORT	0.00164422
MCBRYAN PUBERTAL BREAST 3 4WK UP	0.0147207	GO MUSCLE CELL DIFFERENTIATION	0.00165479
KEGG FATTY ACID METABOLISM	0.0147983	GO NEURON PROJECTION GUIDANCE	0.00165567
REACTOME REGULATION OF BETA CELL DEVELOPMENT	0.0147983	GO NEGATIVE REGULATION OF EPITHELIAL CELL MIGRATION	0.00167497
REACTOME AMINE LIGAND BINDING RECEPTORS	0.0147983	GO PROTEIN KINASE C BINDING	0.00167832
LENAOUR DENDRITIC CELL MATURATION UP	0.0148316	GO COLLAGEN BIOSYNTHETIC PROCESS	0.00167832
KEGG REGULATION OF ACTIN CYTOSKELETON	0.014952	GO CHONDROITIN SULFATE CATABOLIC PROCESS	0.00169585
DIAZ CHRONIC MEYLOGENOUS LEUKEMIA DN	0.0151735	GO NEGATIVE REGULATION OF CATECHOLAMINE SECRETION	0.00169585
TSENG IRS1 TARGETS UP	0.0151735	GO POSITIVE REGULATION OF EXTRINSIC APOPTOTIC SIGNALING PATHWAY VIA DEATH DOMAIN RECEPTORS	0.00169585
MUELLER METHYLATED IN GLIOBLASTOMA	0.0154756	GO REGULATION OF CHOLESTEROL ESTERIFICATION	0.00169585
APRELIKOVA BRCA1 TARGETS	0.0154756	GO SODIUM ION EXPORT ACROSS PLASMA MEMBRANE	0.00169585
HARRIS BRAIN CANCER PROGENITORS	0.0154756	GO ANGIOTENSIN ACTIVATED SIGNALING PATHWAY	0.00169585
MIKKELSEN ES ICP WITH H3K27ME3	0.0154756	GO REGULATION OF LONG TERM SYNAPTIC DEPRESSION	0.00169585
REACTOME SIGNALING BY RETINOIC ACID	0.0154756	GO NEGATIVE REGULATION OF EXTRACELLULAR MATRIX ORGANIZATION	0.00169585
MCCABE BOUND BY HOXC6	0.0160094	GO POSITIVE REGULATION OF PEPTIDYL TYROSINE PHOSPHORYLATION	0.00175943
PARENT MTOR SIGNALING DN	0.016166	GO LAMELLIPODIUM	0.00175943
TAKEDA TARGETS OF NUP98 HOXA9 FUSION 6HR DN	0.016166	GO INTRINSIC COMPONENT OF POSTSYNAPTIC DENSITY MEMBRANE	0.00177131
MCDOWELL ACUTE LUNG INJURY UP	0.016166	GO CELLULAR RESPONSE TO PEPTIDE	0.0017803
ABE INNER EAR	0.016166	GO EXTERNAL SIDE OF PLASMA MEMBRANE	0.0017803
LEE CALORIE RESTRICTION MUSCLE DN	0.016166	GO GLIAL CELL DEVELOPMENT	0.00178505
ALTEMEIER RESPONSE TO LPS WITH MECHANICAL VENTILATION	0.0162256	GO FEMALE SEX DIFFERENTIATION	0.00178505
ACEVEDO LIVER CANCER WITH H3K27ME3 DN	0.0163878	GO RECEPTOR METABOLIC PROCESS	0.00179935
NIKOLSKY BREAST CANCER 17Q21 Q25 AMPLICON	0.0164464	GO POSITIVE REGULATION OF CELL PROJECTION ORGANIZATION	0.00183253
REACTOME L1CAM INTERACTIONS	0.0165851	GO REGULATION OF REACTIVE OXYGEN SPECIES METABOLIC PROCESS	0.00183993
MARKEY RB1 CHRONIC LOF DN	0.0165851	GO ION CHANNEL REGULATOR ACTIVITY	0.00184193
BOYLAN MULTIPLE MYELOMA PCA1 UP	0.0165851	GO REGULATION OF KINASE ACTIVITY	0.00184807
SCHAEFFER SOX9 TARGETS IN PROSTATE DEVELOPMENT DN	0.0168694	GO REGULATION OF LIPID CATABOLIC PROCESS	0.00186745
ZHAN MULTIPLE MYELOMA CD1 UP	0.0168694	GO INTERLEUKIN 10 PRODUCTION	0.00186745
BURTON ADIPOGENESIS 4	0.0168694	GO REGULATION OF NEURON PROJECTION DEVELOPMENT	0.00190928
WINNEPENNINCKX MELANOMA METASTASIS DN	0.0168694	GO ACTIN FILAMENT ORGANIZATION	0.00191309
REACTOME SIGNALING BY MODERATE KINASE ACTIVITY BRAF MUTANTS	0.0168694	GO STRIATED MUSCLE CELL DIFFERENTIATION	0.00193825
ZHANG RESPONSE TO IKK INHIBITOR AND TNF UP	0.0173913	GO EXTRINSIC COMPONENT OF MEMBRANE	0.00193825
REACTOME ANTI INFLAMMATORY RESPONSE FAVOURING LEISHMANIA PARASITE INFECTION	0.0173913	GO NEGATIVE REGULATION OF GLIAL CELL PROLIFERATION	0.00195108
JAEGER METASTASIS UP	0.0175856	GO CATION TRANSPORTING ATPASE COMPLEX	0.00195108
KUNINGER IGF1 VS PDGFB TARGETS DN	0.0175856	GO REGULATION OF PLASMINOGEN ACTIVATION	0.00195108
SATO SILENCED BY DEACETYLATION IN PANCREATIC CANCER	0.0175856	GO NEGATIVE REGULATION OF OSTEOBLAST PROLIFERATION	0.00195108
MARCHINI TRABECTEDIN RESISTANCE DN	0.0175856	GO NEGATIVE REGULATION OF CELLULAR RESPONSE TO VASCULAR ENDOTHELIAL GROWTH FACTOR STIMULUS	0.00195108
JIANG TIP30 TARGETS UP	0.0175856	GO CALCIUM DEPENDENT PHOSPHOLIPASE A2 ACTIVITY	0.00195108
FIGUEROA AML METHYLATION CLUSTER 5 DN	0.0175856	GO REGULATION OF MYELOID LEUKOCYTE DIFFERENTIATION	0.00195943
DAZARD RESPONSE TO UV NHEK UP	0.0176481	GO CAMERA TYPE EYE MORPHOGENESIS	0.00195943
RASHI RESPONSE TO IONIZING RADIATION 2	0.018068	GO NEUTROPHIL MIGRATION	0.00195943
INGRAM SHH TARGETS UP	0.018068	GO REGENERATION	0.0019657
KEGG TYPE II DIABETES MELLITUS	0.0183145	GO POSITIVE REGULATION OF PEPTIDASE ACTIVITY	0.0019657
SATO SILENCED BY METHYLATION IN PANCREATIC CANCER 2	0.0183145	GO REGULATION OF KIDNEY DEVELOPMENT	0.00196678
SATO SILENCED EPIGENETICALLY IN PANCREATIC CANCER	0.0183145	GO CELL DIFFERENTIATION INVOLVED IN KIDNEY DEVELOPMENT	0.00196678
HUANG FOXA2 TARGETS UP	0.0183145	GO STEROID HORMONE RECEPTOR ACTIVITY	0.00196678
PID AJDISS 2PATHWAY	0.0190561	GO CARDIAC MUSCLE CELL ACTION POTENTIAL INVOLVED IN CONTRACTION	0.00196678
REACTOME G ALPHA Z SIGNALLING EVENTS	0.0190561	GO REGULATION OF EPITHELIAL CELL MIGRATION	0.00197177
DAUER STAT3 TARGETS UP	0.0190561	GO GLIOGENESIS	0.00197177
ASTON MAJOR DEPRESSIVE DISORDER UP	0.0190561	GO RHYTHMIC PROCESS	0.00200572
POMEROY MEDULLOBLASTOMA PROGNOSIS UP	0.0190561	GO DRUG TRANSPORT	0.00200898
BURTON ADIPOGENESIS 7	0.0190561	GO CELL ACTIVATION	0.00201407
HANN RESISTANCE TO BCL2 INHIBITOR DN	0.0190561	GO ACTIN CYTOSKELETON	0.0020292
REACTOME METABOLISM OF FAT SOLUBLE VITAMINS	0.0190561	GO EMBRYONIC ORGAN MORPHOGENESIS	0.00204011
IZADPANAH STEM CELL ADIPOSE VS BONE UP	0.019227	GO CALMODULIN BINDING	0.00205296
MARTINEZ RB1 AND TP53 TARGETS UP	0.0196295	GO STEM CELL PROLIFERATION	0.00208201
BORLAK LIVER CANCER EGF UP	0.01981	GO RENAL SYSTEM PROCESS	0.00208201
SU PANCREAS	0.01981	GO ENDOCYTIC VESICLE	0.00211023
BURTON ADIPOGENESIS 11	0.01981	GO POSITIVE REGULATION OF RESPONSE TO BIOTIC STIMULUS	0.00211173
GUILLAUMOND KLF10 TARGETS UP	0.01981	GO ANTIBIOTIC METABOLIC PROCESS	0.00220979
REACTOME CHONDROITIN SULFATE DERMATAN SULFATE METABOLISM	0.0205764	GO SEQUESTERING OF METAL ION	0.00222334
CHEN NEUROBLASTOMA COPY NUMBER GAINS	0.0205764	GO COMPLEMENT ACTIVATION ALTERNATIVE PATHWAY	0.00222334
BROWNE HCMV INFECTION 4HR UP	0.0205764	GO LOW DENSITY LIPOPROTEIN PARTICLE BINDING	0.00222334
REACTOME NETRIN 1 SIGNALING	0.0205764	GO POSITIVE REGULATION OF HETEROTYPIC CELL CELL ADHESION	0.00222334
MARKEY RB1 ACUTE LOF UP	0.0206288	GO CORTICOSTEROID HORMONE SECRETION	0.00222334
KEGG TIGHT JUNCTION	0.020835	GO HEPATOCYTE GROWTH FACTOR RECEPTOR SIGNALING PATHWAY	0.00222334
POOLA INVASIVE BREAST CANCER DN	0.020835	GO DENDRITE SELF AVOIDANCE	0.00222334
AUNG GASTRIC CANCER	0.0213549	GO METANEPHRIC GLOMERULUS DEVELOPMENT	0.00222334
STARK HYPPOCAMPUS 22Q11 DELETION UP	0.0213549	GO CHEMOKINE C X C MOTIF LIGAND 2 PRODUCTION	0.00222334
NATSUME RESPONSE TO INTERFERON BETA DN	0.0213549	GO DERMATAN SULFATE PROTEOGLYCAN METABOLIC PROCESS	0.00222334
ALFANO MYC TARGETS	0.0217846	GO POSITIVE REGULATION OF IMMUNE RESPONSE	0.00225831
PASTURAL RIZ1 TARGETS DN	0.0218144	GO REGULATION OF GLIOGENESIS	0.00227566
LAU APOPTOSIS CDKN2A DN	0.0218144	GO LIPID TRANSPORTER ACTIVITY	0.00227566
SCHAEFFER PROSTATE DEVELOPMENT AND CANCER BOX6 DN	0.0218144	GO NEURON PROJECTION MEMBRANE	0.00228432
SMID BREAST CANCER ERBB2 DN	0.0218144	GO REGULATION OF CELL MORPHOGENESIS INVOLVED IN DIFFERENTIATION	0.00233153
ALONSO METASTASIS EMT DN	0.0218144	GO RESPONSE TO INTERLEUKIN 1	0.00233171
VERRECCHIA RESPONSE TO TGFB1 C6	0.0218144	GO REGULATION OF APOPTOTIC SIGNALING PATHWAY	0.00235789
WANG THOC1 TARGETS UP	0.0218144	GO ANION HOMEOSTASIS	0.00239679
PLASARI TGFB1 TARGETS 1HR DN	0.0218144	GO NEUROBLAST PROLIFERATION	0.00239679
REACTOME NGF INDEPENDANT TRKA ACTIVATION	0.0218144	GO COPPER ION BINDING	0.00239679
REACTOME REGULATION OF GENE EXPRESSION IN ENDOCRINE COMMITTED NEUROG3 PROGENITOR CELLS	0.0218144	GO CELL ADHESION MEDIATOR ACTIVITY	0.00239679
REACTOME HYALURONAN BIOSYNTHESIS AND EXPORT	0.0218144	GO REGULATION OF LIPID TRANSPORT	0.00248137
REACTOME TACHYKININ RECEPTORS BIND TACHYKININS	0.0218144	GO ENDOCRINE SYSTEM DEVELOPMENT	0.00248137
REACTOME MET ACTIVATES PTPN11	0.0218144	GO POSITIVE REGULATION OF MACROPHAGE DERIVED FOAM CELL DIFFERENTIATION	0.00251249
REACTOME MET INTERACTS WITH TNS PROTEINS	0.0218144	GO REGULATION OF EXTRACELLULAR MATRIX DISASSEMBLY	0.00251249
REACTOME HDL CLEARANCE	0.0218144	GO POSITIVE REGULATION OF MYELINATION	0.00251249
WANG BARRETTS ESOPHAGUS UP	0.0221456	GO NOREPINEPHRINE SECRETION	0.00251249
SENESE HDAC1 AND HDAC2 TARGETS UP	0.0226771	GO POSITIVE REGULATION OF VOLTAGE GATED POTASSIUM CHANNEL ACTIVITY	0.00251249
PID P53 DOWNSTREAM PATHWAY	0.0229457	GO MIDBRAIN DOPAMINERGIC NEURON DIFFERENTIATION	0.00251249
ODONNELL TFRC TARGETS DN	0.0229457	GO HEART VALVE DEVELOPMENT	0.00251263
COULOUARN TEMPORAL TGFB1 SIGNATURE DN	0.0229457	GO CALCIUM DEPENDENT PROTEIN BINDING	0.00251263
JI RESPONSE TO FSH DN	0.0229482	GO CELL RECOGNITION	0.00253222
HUPER BREAST BASAL VS LUMINAL UP	0.0229482	GO TIGHT JUNCTION	0.00255268
BECKER TAMOXIFEN RESISTANCE UP	0.0237627	GO CELL SUBSTRATE JUNCTION	0.00255658
ZWANG CLASS 2 TRANSIENTLY INDUCED BY EGF	0.0237627	GO NEGATIVE REGULATION OF PROTEIN METABOLIC PROCESS	0.00258944
REACTOME SIGNALING BY TYPE 1 INSULIN LIKE GROWTH FACTOR 1 RECEPTOR IGF1R	0.0237627	GO CYTOKINE BINDING	0.00262539
REACTOME ION HOMEOSTASIS	0.0237627	GO REGULATION OF SODIUM ION TRANSMEMBRANE TRANSPORT	0.00263188
ACEVEDO LIVER CANCER WITH H3K9ME3 UP	0.0238213	GO HETEROTYPIC CELL CELL ADHESION	0.00263188
KEGG BASAL CELL CARCINOMA	0.024589	GO CARDIAC CHAMBER MORPHOGENESIS	0.00269951
REACTOME HEPARAN SULFATE HEPARIN HS GAG METABOLISM	0.024589	GO CELLULAR HORMONE METABOLIC PROCESS	0.00269951
MIDORIKAWA AMPLIFIED IN LIVER CANCER	0.024589	GO REGULATION OF CYTOSKELETON ORGANIZATION	0.00272059
RICKMAN HEAD AND NECK CANCER F	0.024589	GO ENDOSOME	0.00273957
MIKKELSEN IPS ICP WITH H3K27ME3	0.024589	GO NEGATIVE REGULATION OF CHEMOTAXIS	0.00275457
FISCHER DREAM TARGETS	0.0248015	GO GLOMERULUS DEVELOPMENT	0.00275457
BILD HRAS ONCOGENIC SIGNATURE	0.024845	GO REGULATION OF CHEMOTAXIS	0.0028001
SHETH LIVER CANCER VS TXNIP LOSS PAM1	0.0251646	GO EMBRYONIC DIGESTIVE TRACT MORPHOGENESIS	0.00281836
KEGG HEDGEHOG SIGNALING PATHWAY	0.0254268	GO NEGATIVE REGULATION OF INTERLEUKIN 10 PRODUCTION	0.00281836
MODY HIPPOCAMPUS POSTNATAL	0.0254268	GO NEGATIVE REGULATION OF DIGESTIVE SYSTEM PROCESS	0.00281836
LY AGING OLD DN	0.0254268	GO PHOSPHATIDYLGLYCEROL ACYL CHAIN REMODELING	0.00281836
KYNG DNA DAMAGE BY UV	0.0254268	GO STEROID ESTERIFICATION	0.00281836
GUTIERREZ CHRONIC LYMPHOCYTIC LEUKEMIA DN	0.0254268	GO NEGATIVE REGULATION OF CELL SUBSTRATE JUNCTION ORGANIZATION	0.00281836
REACTOME NEUREXINS AND NEUROLIGINS	0.0254268	GO PROTEIN HOMOOLIGOMERIZATION	0.00282605
BUYTAERT PHOTODYNAMIC THERAPY STRESS DN	0.0255611	GO REGULATION OF FAT CELL DIFFERENTIATION	0.00285201
FOURNIER ACINAR DEVELOPMENT EARLY DN	0.02612	GO GLIAL CELL DIFFERENTIATION	0.00285604
OHM EMBRYONIC CARCINOMA UP	0.02612	GO POSITIVE REGULATION OF FAT CELL DIFFERENTIATION	0.00288073
PETRETTO LEFT VENTRICLE MASS QTL CIS UP	0.02612	GO MONOCYTE CHEMOTAXIS	0.00288073
ABBUD LIF SIGNALING 2 DN	0.02612	GO POSITIVE REGULATION OF MULTI ORGANISM PROCESS	0.00291109
SMID BREAST CANCER NORMAL LIKE DN	0.02612	GO TRANSITION METAL ION HOMEOSTASIS	0.00293043
JU AGING TERC TARGETS UP	0.02612	GO REGULATION OF HUMORAL IMMUNE RESPONSE	0.00293043
KIM GLIS2 TARGETS DN	0.02612	GO TRANSCRIPTION FACTOR BINDING	0.00300043
BIOCARTA LDL PATHWAY	0.02612	GO NEGATIVE REGULATION OF PROTEIN CONTAINING COMPLEX ASSEMBLY	0.00301031
REACTOME FIBRONECTIN MATRIX FORMATION	0.02612	GO REGULATION OF OSTEOCLAST DIFFERENTIATION	0.00301039
REACTOME ACTIVATION OF TRKA RECEPTORS	0.02612	GO PATHWAY RESTRICTED SMAD PROTEIN PHOSPHORYLATION	0.00301039
REACTOME MET RECEPTOR ACTIVATION	0.02612	GO AMYLOID PRECURSOR PROTEIN METABOLIC PROCESS	0.00301039
REACTOME MET ACTIVATES PI3K AKT SIGNALING	0.02612	GO REGULATION OF POTASSIUM ION TRANSMEMBRANE TRANSPORTER ACTIVITY	0.00301039
REACTOME RUNX1 REGULATES TRANSCRIPTION OF GENES INVOLVED IN WNT SIGNALING	0.02612	GO RESPONSE TO ORGANOPHOSPHORUS	0.00309167
REACTOME PHENYLALANINE METABOLISM	0.02612	GO CELLULAR RESPONSE TO PEPTIDE HORMONE STIMULUS	0.00310089
NUYTTEN EZH2 TARGETS DN	0.0262549	GO RESPONSE TO MAGNESIUM ION	0.00314081
PLASARI TGFB1 SIGNALING VIA NFIC 10HR UP	0.0262762	GO RESPONSE TO HEPATOCYTE GROWTH FACTOR	0.00314081
RICKMAN TUMOR DIFFERENTIATED WELL VS POORLY DN	0.0268698	GO OSTEOBLAST DEVELOPMENT	0.00314081
RODWELL AGING KIDNEY DN	0.0270269	GO CHRONIC INFLAMMATORY RESPONSE	0.00314081
REACTOME SIGNALING BY ERBB4	0.027137	GO NEPHRON TUBULE FORMATION	0.00314081
REACTOME CHEMOKINE RECEPTORS BIND CHEMOKINES	0.027137	GO PHOSPHATIDYLINOSITOL ACYL CHAIN REMODELING	0.00314081
KANNAN TP53 TARGETS UP	0.027137	GO POSITIVE REGULATION OF CAMP MEDIATED SIGNALING	0.00314081
JECHLINGER EPITHELIAL TO MESENCHYMAL TRANSITION DN	0.027137	GO RETINOIC ACID BINDING	0.00314081
LIANG SILENCED BY METHYLATION 2	0.027137	GO OXIDOREDUCTASE ACTIVITY OXIDIZING METAL IONS	0.00314081
SU LIVER	0.027137	GO GASTRIC ACID SECRETION	0.00314081
BILD SRC ONCOGENIC SIGNATURE	0.027137	GO CHEMOKINE RECEPTOR BINDING	0.00314358
RODWELL AGING KIDNEY NO BLOOD DN	0.0275028	GO AGING	0.00324557
WANG SMARCE1 TARGETS DN	0.0279363	GO DETECTION OF ABIOTIC STIMULUS	0.00334471
PID NOTCH PATHWAY	0.028009	GO LONG CHAIN FATTY ACID TRANSPORT	0.00342069
CHIARADONNA NEOPLASTIC TRANSFORMATION KRAS CDC25 UP	0.028009	GO LEUKOTRIENE BIOSYNTHETIC PROCESS	0.00347969
REACTOME ARACHIDONIC ACID METABOLISM	0.028009	GO OVULATION	0.00347969
GOZGIT ESR1 TARGETS UP	0.0284678	GO SERTOLI CELL DIFFERENTIATION	0.00347969
NIKOLSKY BREAST CANCER 20Q12 Q13 AMPLICON	0.0284678	GO ENDOLYSOSOME	0.00347969
CHANG IMMORTALIZED BY HPV31 DN	0.0288922	GO ENDOCYTIC VESICLE LUMEN	0.00347969
KYNG DNA DAMAGE BY 4NQO OR UV	0.0288922	GO RETINOL DEHYDROGENASE ACTIVITY	0.00347969
RIZKI TUMOR INVASIVENESS 3D DN	0.0295451	GO OSTEOCLAST DEVELOPMENT	0.00347969
LEE LIVER CANCER MYC TGFA UP	0.0297864	GO POSITIVE REGULATION OF TUMOR NECROSIS FACTOR BIOSYNTHETIC PROCESS	0.00347969
MILI PSEUDOPODIA HAPTOTAXIS DN	0.0302735	GO TRIGLYCERIDE RICH PLASMA LIPOPROTEIN PARTICLE	0.00347969
TURASHVILI BREAST CARCINOMA DUCTAL VS LOBULAR DN	0.0304068	GO NEURON PROJECTION TERMINUS	0.00352101
BEGUM TARGETS OF PAX3 FOXO1 FUSION AND PAX3	0.0304068	GO REGULATION OF PROTEIN MATURATION	0.00356466
GROSS HIF1A TARGETS UP	0.0304068	GO SMALL MOLECULE CATABOLIC PROCESS	0.0035703
SCHAEFFER PROSTATE DEVELOPMENT AND CANCER BOX2 DN	0.0304068	GO REGULATION OF ENDOTHELIAL CELL MIGRATION	0.00359187
SCHAEFFER PROSTATE DEVELOPMENT AND CANCER BOX6 UP	0.0304068	GO APICAL JUNCTION COMPLEX	0.00361149
COLLER MYC TARGETS DN	0.0304068	GO DNA BINDING TRANSCRIPTION FACTOR ACTIVITY RNA POLYMERASE II SPECIFIC	0.00364328
NADELLA PRKAR1A TARGETS DN	0.0304068	GO DRUG CATABOLIC PROCESS	0.00370353
BIOCARTA FXR PATHWAY	0.0304068	GO VOLTAGE GATED CATION CHANNEL ACTIVITY	0.00370353
BIOCARTA TSP1 PATHWAY	0.0304068	GO NEGATIVE REGULATION OF SUPRAMOLECULAR FIBER ORGANIZATION	0.00370353
REACTOME ZINC EFFLUX AND COMPARTMENTALIZATION BY THE SLC30 FAMILY	0.0304068	GO REGULATION OF CARTILAGE DEVELOPMENT	0.00371229
REACTOME GLI PROTEINS BIND PROMOTERS OF HH RESPONSIVE GENES TO PROMOTE TRANSCRIPTION	0.0304068	GO MAMMARY GLAND EPITHELIUM DEVELOPMENT	0.00371229
LU AGING BRAIN DN	0.0304512	GO POSITIVE CHEMOTAXIS	0.00371229
REACTOME TOLL LIKE RECEPTOR CASCADES	0.0304512	GO CALCIUM ION TRANSMEMBRANE TRANSPORT	0.00381939
DURCHDEWALD SKIN CARCINOGENESIS DN	0.0306161	GO ACTIVATION OF PROTEIN KINASE ACTIVITY	0.00381939
KEGG GLYCOLYSIS GLUCONEOGENESIS	0.0306915	GO PHOSPHATIDYLSERINE ACYL CHAIN REMODELING	0.00383485
DAZARD UV RESPONSE CLUSTER G1	0.0306915	GO SMOOTH MUSCLE TISSUE DEVELOPMENT	0.00383485
MASSARWEH RESPONSE TO ESTRADIOL	0.0306915	GO CATECHOLAMINE BIOSYNTHETIC PROCESS	0.00383485
HOSHIDA LIVER CANCER LATE RECURRENCE UP	0.0306915	GO NEGATIVE REGULATION OF ORGANIC ACID TRANSPORT	0.00383485
NAKAMURA ADIPOGENESIS EARLY UP	0.0306915	GO POSITIVE REGULATION OF MESONEPHROS DEVELOPMENT	0.00383485
JOHNSTONE PARVB TARGETS 1 DN	0.0306915	GO POSITIVE REGULATION OF AMYLOID PRECURSOR PROTEIN CATABOLIC PROCESS	0.00383485
ANDERSEN CHOLANGIOCARCINOMA CLASS1	0.0306915	GO POSITIVE REGULATION OF TUMOR NECROSIS FACTOR SECRETION	0.00383485
CREIGHTON ENDOCRINE THERAPY RESISTANCE 1	0.0315103	GO ATPASE DEPENDENT TRANSMEMBRANE TRANSPORT COMPLEX	0.00383485
GOTTWEIN TARGETS OF KSHV MIR K12 11	0.0316075	GO PATTERN RECOGNITION RECEPTOR ACTIVITY	0.00383485
STEARMAN LUNG CANCER EARLY VS LATE DN	0.0316075	GO REGULATION OF SYNAPTIC TRANSMISSION GLUTAMATERGIC	0.0038636
RIZKI TUMOR INVASIVENESS 2D DN	0.0316075	GO DEVELOPMENTAL CELL GROWTH	0.00386482
LINDSTEDT DENDRITIC CELL MATURATION D	0.0316075	GO RAS PROTEIN SIGNAL TRANSDUCTION	0.00388932
VILLANUEVA LIVER CANCER KRT19 DN	0.0316075	GO POSITIVE REGULATION OF PROTEIN SERINE THREONINE KINASE ACTIVITY	0.00398816
LIAO METASTASIS	0.0322506	GO CONTRACTILE FIBER	0.00400673
BILBAN B CLL LPL UP	0.0325342	GO CELLULAR RESPONSE TO NUTRIENT	0.00417736
ZHANG GATA6 TARGETS DN	0.0325342	GO POSITIVE REGULATION OF LIPID METABOLIC PROCESS	0.00418765
NIKOLSKY BREAST CANCER 11Q12 Q14 AMPLICON	0.0330302	GO RESPONSE TO CALCIUM ION	0.00418765
PID LYSOPHOSPHOLIPID PATHWAY	0.0334714	GO NEGATIVE REGULATION OF CHONDROCYTE DIFFERENTIATION	0.00420613
REACTOME CYTOCHROME P450 ARRANGED BY SUBSTRATE TYPE	0.0334714	GO NOREPINEPHRINE TRANSPORT	0.00420613
RHODES CANCER META SIGNATURE	0.0334714	GO ETHANOL METABOLIC PROCESS	0.00420613
KEGG PURINE METABOLISM	0.0335592	GO REGULATION OF TRANSFERASE ACTIVITY	0.00432754
TONKS TARGETS OF RUNX1 RUNX1T1 FUSION ERYTHROCYTE UP	0.0335592	GO CARDIAC MUSCLE CELL ACTION POTENTIAL	0.00433987
ASTON MAJOR DEPRESSIVE DISORDER DN	0.0340927	GO CELLULAR GLUCOSE HOMEOSTASIS	0.00449771
GAVIN FOXP3 TARGETS CLUSTER P3	0.0340927	GO POSITIVE REGULATION OF INFLAMMATORY RESPONSE	0.00449771
RAMASWAMY METASTASIS UP	0.0344192	GO SMAD BINDING	0.00450616
BRIDEAU IMPRINTED GENES	0.0344192	GO ACTIVE TRANSMEMBRANE TRANSPORTER ACTIVITY	0.00459077
MULLIGHAN NPM1 SIGNATURE 3 DN	0.0346305	GO REGULATION OF MEMBRANE PROTEIN ECTODOMAIN PROTEOLYSIS	0.0045934
VERHAAK GLIOBLASTOMA CLASSICAL	0.0346305	GO REGULATION OF APPETITE	0.0045934
SAMOLS TARGETS OF KHSV MIRNAS UP	0.0346748	GO REGULATION OF METANEPHROS DEVELOPMENT	0.0045934
LUCAS HNF4A TARGETS DN	0.0346748	GO BRANCHING INVOLVED IN SALIVARY GLAND MORPHOGENESIS	0.0045934
OHASHI AURKB TARGETS	0.0346748	GO PORE COMPLEX	0.0045934
NAISHIRO CTNNB1 TARGETS WITH LEF1 MOTIF	0.0346748	GO METALLOAMINOPEPTIDASE ACTIVITY	0.0045934
GALIE TUMOR ANGIOGENESIS	0.0346748	GO MORPHOGENESIS OF EMBRYONIC EPITHELIUM	0.0046044
HASEGAWA TUMORIGENESIS BY RET C634R	0.0346748	GO REGULATION OF STRESS ACTIVATED PROTEIN KINASE SIGNALING CASCADE	0.00461172
FUJIWARA PARK2 HEPATOCYTE PROLIFERATION DN	0.0346748	GO REGULATION OF DEVELOPMENTAL GROWTH	0.00465452
DER IFN BETA RESPONSE DN	0.0346748	GO MESODERM MORPHOGENESIS	0.00467627
BYSTRYKH HEMATOPOIESIS STEM CELL RUNX1	0.0346748	GO NEUROMUSCULAR JUNCTION	0.00467627
TESAR JAK TARGETS MOUSE ES D3 DN	0.0346748	GO RESPONSE TO PURINE CONTAINING COMPOUND	0.00471278
YAMASHITA SILENCED BY METHYLATION	0.0346748	GO PEPTIDE RECEPTOR ACTIVITY	0.00471278
LOPEZ MESOTHELIOMA SURVIVAL OVERALL UP	0.0346748	GO IRON ION TRANSPORT	0.00485022
BIOCARTA VOBESITY PATHWAY	0.0346748	GO POSITIVE REGULATION OF NIK NF KAPPAB SIGNALING	0.00485022
BIOCARTA PPARG PATHWAY	0.0346748	GO AMMONIUM ION BINDING	0.00485022
REACTOME REGULATION OF GENE EXPRESSION IN EARLY PANCREATIC PRECURSOR CELLS	0.0346748	GO INTRINSIC COMPONENT OF POSTSYNAPTIC SPECIALIZATION MEMBRANE	0.00485022
REACTOME NETRIN MEDIATED REPULSION SIGNALS	0.0346748	GO AMYLOID BETA BINDING	0.00485022
REACTOME LIGAND RECEPTOR INTERACTIONS	0.0346748	GO MULTICELLULAR ORGANISM REPRODUCTION	0.00489073
REACTOME DEFECTIVE CSF2RB CAUSES PULMONARY SURFACTANT METABOLISM DYSFUNCTION 5 SMDP5	0.0346748	GO REGULATION OF NEUROTRANSMITTER LEVELS	0.00491605
REACTOME RUNX1 REGULATES TRANSCRIPTION OF GENES INVOLVED IN DIFFERENTIATION OF KERATINOCYTES	0.0346748	GO NEGATIVE REGULATION OF PEPTIDE SECRETION	0.00493467
REACTOME HDL ASSEMBLY	0.0346748	GO SEX DETERMINATION	0.0049965
CHIARETTI ACUTE LYMPHOBLASTIC LEUKEMIA ZAP70	0.0353773	GO NEGATIVE REGULATION OF CELL JUNCTION ASSEMBLY	0.0049965
MCMURRAY TP53 HRAS COOPERATION RESPONSE DN	0.0353773	GO TOOTH MINERALIZATION	0.0049965
SHETH LIVER CANCER VS TXNIP LOSS PAM4	0.0359142	GO REGULATION OF CARDIAC MUSCLE CONTRACTION BY REGULATION OF THE RELEASE OF SEQUESTERED CALCIUM ION	0.0049965
KIM WT1 TARGETS 8HR UP	0.0379495	GO REGULATION OF LIPOPROTEIN LIPASE ACTIVITY	0.0049965
PID AP1 PATHWAY	0.0383128	GO NEGATIVE REGULATION OF AMINE TRANSPORT	0.0049965
SESTO RESPONSE TO UV C7	0.0383128	GO INNATE IMMUNE RESPONSE IN MUCOSA	0.0049965
LIN NPAS4 TARGETS DN	0.0383128	GO PHOSPHATE ION TRANSPORT	0.0049965
SMIRNOV RESPONSE TO IR 6HR UP	0.038518	GO POSITIVE REGULATION OF RECEPTOR INTERNALIZATION	0.0049965
REACTOME PROSTANOID LIGAND RECEPTORS	0.038924	GO ADRENAL GLAND DEVELOPMENT	0.0049965
BAKER HEMATOPOESIS STAT1 TARGETS	0.038924	GO REGULATION OF CELLULAR RESPONSE TO VASCULAR ENDOTHELIAL GROWTH FACTOR STIMULUS	0.0049965
NAKAMURA LUNG CANCER	0.038924	GO REGULATION OF ENDOTHELIAL CELL CHEMOTAXIS	0.0049965
MYLLYKANGAS AMPLIFICATION HOT SPOT 16	0.038924	GO BRANCHING INVOLVED IN MAMMARY GLAND DUCT MORPHOGENESIS	0.0049965
AGARWAL AKT PATHWAY TARGETS	0.038924	GO G PROTEIN ALPHA SUBUNIT BINDING	0.0049965
MARSHALL VIRAL INFECTION RESPONSE UP	0.038924	GO FERROUS IRON BINDING	0.0049965
MIKKELSEN NPC WITH LCP H3K27ME3	0.038924	GO CALYX OF HELD	0.0049965
BANDRES RESPONSE TO CARMUSTIN MGMT 24HR UP	0.038924	GO DETECTION OF STIMULUS INVOLVED IN SENSORY PERCEPTION OF PAIN	0.0049965
BIOCARTA ALTERNATIVE PATHWAY	0.038924	GO REGULATION OF SYNAPTIC VESICLE EXOCYTOSIS	0.00502802
REACTOME EGFR TRANSACTIVATION BY GASTRIN	0.038924	GO NEGATIVE REGULATION OF PHOSPHORYLATION	0.00503397
REACTOME ADRENOCEPTORS	0.038924	GO RESPONSE TO TEMPERATURE STIMULUS	0.00510617
REACTOME CHL1 INTERACTIONS	0.038924	GO ORGANOPHOSPHATE BIOSYNTHETIC PROCESS	0.00513172
REACTOME HIGHLY CALCIUM PERMEABLE NICOTINIC ACETYLCHOLINE RECEPTORS	0.038924	GO CENTRAL NERVOUS SYSTEM NEURON DEVELOPMENT	0.00520971
KEGG MELANOMA	0.0393113	GO GLYCEROLIPID BIOSYNTHETIC PROCESS	0.00527902
DOANE BREAST CANCER CLASSES UP	0.0393113	GO NEGATIVE REGULATION OF HEMOPOIESIS	0.00528046
SESTO RESPONSE TO UV C8	0.0393113	GO CATALYTIC COMPLEX	0.0053553
CHANG IMMORTALIZED BY HPV31 UP	0.0393113	GO REGULATION OF MYELOID CELL DIFFERENTIATION	0.00536698
REACTOME PLASMA LIPOPROTEIN ASSEMBLY REMODELING AND CLEARANCE	0.0393113	GO CALCIUM ION IMPORT	0.0053953
LIN NPAS4 TARGETS UP	0.0396678	GO SARCOPLASM	0.0053953
KRIGE RESPONSE TO TOSEDOSTAT 6HR DN	0.0397289	GO OXIDOREDUCTASE ACTIVITY ACTING ON PAIRED DONORS WITH INCORPORATION OR REDUCTION OF MOLECULAR OXYGEN	0.00539923
RUTELLA RESPONSE TO HGF UP	0.0397486	GO CENTRAL NERVOUS SYSTEM PROJECTION NEURON AXONOGENESIS	0.00541528
REACTOME ONCOGENIC MAPK SIGNALING	0.0403197	GO POSITIVE REGULATION OF LIPID CATABOLIC PROCESS	0.00541528
HAN SATB1 TARGETS UP	0.0411078	GO RENAL SYSTEM PROCESS INVOLVED IN REGULATION OF SYSTEMIC ARTERIAL BLOOD PRESSURE	0.00541528
IWANAGA CARCINOGENESIS BY KRAS UP	0.041425	GO REGULATION OF AMPA RECEPTOR ACTIVITY	0.00541528
RATTENBACHER BOUND BY CELF1	0.041452	GO PHOSPHOLIPASE A2 ACTIVITY CONSUMING 1 2 DIPALMITOYLPHOSPHATIDYLCHOLINE	0.00541528
LEE METASTASIS AND ALTERNATIVE SPLICING UP	0.0423655	GO G PROTEIN COUPLED RECEPTOR ACTIVITY	0.00542168
REACTOME ADENYLATE CYCLASE ACTIVATING PATHWAY	0.0431547	GO LIPID BINDING	0.00546488
PASTURAL RIZ1 TARGETS UP	0.0431547	GO ACTIN FILAMENT BUNDLE ORGANIZATION	0.00551978
TAKAYAMA BOUND BY AR	0.0431547	GO NEGATIVE REGULATION OF OSSIFICATION	0.00558483
FREDERICK PRKCI TARGETS	0.0431547	GO CAVEOLA	0.00558483
NIKOLSKY BREAST CANCER 17P11 AMPLICON	0.0431547	GO APOPTOTIC SIGNALING PATHWAY	0.00560202
IYENGAR RESPONSE TO ADIPOCYTE FACTORS	0.0431547	GO FATTY ACID BIOSYNTHETIC PROCESS	0.0056421
MCCOLLUM GELDANAMYCIN RESISTANCE UP	0.0431547	GO MALE SEX DIFFERENTIATION	0.0056421
BOYAULT LIVER CANCER SUBCLASS G23 DN	0.0431547	GO POST TRANSLATIONAL PROTEIN MODIFICATION	0.00569085
MIKKELSEN IPS LCP WITH H3K27ME3	0.0431547	GO NEGATIVE REGULATION OF CELLULAR RESPONSE TO TRANSFORMING GROWTH FACTOR BETA STIMULUS	0.0057783
REACTOME ALPHA DEFENSINS	0.0431547	GO POSITIVE REGULATION OF SYNAPTIC TRANSMISSION GLUTAMATERGIC	0.00584961
REACTOME FGFR2B LIGAND BINDING AND ACTIVATION	0.0431547	GO CELL DIFFERENTIATION INVOLVED IN METANEPHROS DEVELOPMENT	0.00584961
REACTOME THYROXINE BIOSYNTHESIS	0.0431547	GO CHONDROITIN SULFATE BIOSYNTHETIC PROCESS	0.00584961
REACTOME REGULATION OF COMMISSURAL AXON PATHFINDING BY SLIT AND ROBO	0.0431547	GO POSITIVE REGULATION OF POTASSIUM ION TRANSMEMBRANE TRANSPORTER ACTIVITY	0.00584961
REACTOME ORGANIC ANION TRANSPORTERS	0.0431547	GO MONOVALENT INORGANIC ANION HOMEOSTASIS	0.00584961
REACTOME DISEASES ASSOCIATED WITH SURFACTANT METABOLISM	0.0431547	GO REGULATION OF SYSTEMIC ARTERIAL BLOOD PRESSURE BY RENIN ANGIOTENSIN	0.00584961
REACTOME MET RECEPTOR RECYCLING	0.0431547	GO PHOSPHATIDYLETHANOLAMINE ACYL CHAIN REMODELING	0.00584961
REACTOME CHYLOMICRON ASSEMBLY	0.0431547	GO AMPA GLUTAMATE RECEPTOR COMPLEX	0.00584961
REACTOME HDL REMODELING	0.0431547	GO POLYSACCHARIDE BINDING	0.00584961
REACTOME DISORDERS OF TRANSMEMBRANE TRANSPORTERS	0.0432208	GO NOTCH BINDING	0.00584961
NIKOLSKY BREAST CANCER 7Q21 Q22 AMPLICON	0.0434027	GO PHOSPHATIDYLCHOLINE METABOLIC PROCESS	0.00597575
GUO HEX TARGETS UP	0.0434027	GO NEGATIVE REGULATION OF CYTOKINE SECRETION	0.00597575
REACTOME CONSTITUTIVE SIGNALING BY ABERRANT PI3K IN CANCER	0.0434027	GO PROTEIN LOCALIZATION TO SYNAPSE	0.00597575
REACTOME EXTRA NUCLEAR ESTROGEN SIGNALING	0.0434027	GO REGULATION OF CELLULAR COMPONENT SIZE	0.00599356
BENPORATH NANOG TARGETS	0.0444269	GO REGULATION OF ACTIN FILAMENT ORGANIZATION	0.0060119
KEGG VEGF SIGNALING PATHWAY	0.0444494	GO REGULATION OF MUSCLE SYSTEM PROCESS	0.00610828
ZHONG SECRETOME OF LUNG CANCER AND MACROPHAGE	0.0444494	GO SCHAFFER COLLATERAL CA1 SYNAPSE	0.0061772
LEIN OLIGODENDROCYTE MARKERS	0.0444494	GO POSITIVE REGULATION OF MACROPHAGE ACTIVATION	0.00629934
GAVIN FOXP3 TARGETS CLUSTER P2	0.0444494	GO REGULATION OF FATTY ACID TRANSPORT	0.00629934
BENPORATH SOX2 TARGETS	0.0450581	GO PHOSPHATIDYLCHOLINE ACYL CHAIN REMODELING	0.00629934
WALLACE PROSTATE CANCER RACE UP	0.0452451	GO AROMATASE ACTIVITY	0.00629934
KEGG GLYCEROPHOSPHOLIPID METABOLISM	0.0455054	GO CIS REGULATORY REGION BINDING	0.00633851
REACTOME ABC TRANSPORTER DISORDERS	0.0455054	GO MUSCLE ORGAN MORPHOGENESIS	0.00638265
BROWNE HCMV INFECTION 48HR UP	0.045675	GO NEGATIVE REGULATION OF CELL DEATH	0.00639564
FULCHER INFLAMMATORY RESPONSE LECTIN VS LPS UP	0.0459656	GO CELLULAR RESPONSE TO EXTRACELLULAR STIMULUS	0.00650469
OKUMURA INFLAMMATORY RESPONSE LPS	0.0462991	GO NEGATIVE REGULATION OF EPITHELIAL CELL PROLIFERATION	0.00654931
ROSS AML WITH AML1 ETO FUSION	0.0465706	GO PROTEIN COMPLEX OLIGOMERIZATION	0.00655359
TAYLOR METHYLATED IN ACUTE LYMPHOBLASTIC LEUKEMIA	0.0465706	GO ENZYME REGULATOR ACTIVITY	0.00666651
DUAN PRDM5 TARGETS	0.0465706	GO NEURON PROJECTION EXTENSION	0.00668632
JISON SICKLE CELL DISEASE UP	0.0469275	GO REGULATION OF CELL DIVISION	0.00668632
REACTOME LEISHMANIA INFECTION	0.0470738	GO RESPONSE TO ANGIOTENSIN	0.00676433
REACTOME HIGHLY CALCIUM PERMEABLE POSTSYNAPTIC NICOTINIC ACETYLCHOLINE RECEPTORS	0.0473667	GO RENAL SYSTEM VASCULATURE DEVELOPMENT	0.00676433
REACTOME DIGESTION OF DIETARY CARBOHYDRATE	0.0473667	GO IONOTROPIC GLUTAMATE RECEPTOR BINDING	0.00676433
GRAHAM CML QUIESCENT VS CML DIVIDING DN	0.0473667	GO CATENIN COMPLEX	0.00676433
KONG E2F1 TARGETS	0.0473667	GO ENZYME INHIBITOR ACTIVITY	0.00688644
SEMBA FHIT TARGETS UP	0.0473667	GO REGULATION OF EPITHELIAL CELL APOPTOTIC PROCESS	0.0070233
WILLIAMS ESR2 TARGETS DN	0.0473667	GO DEFENSE RESPONSE TO GRAM NEGATIVE BACTERIUM	0.0070233
SCHAEFFER PROSTATE DEVELOPMENT AND CANCER BOX5 UP	0.0473667	GO FATTY ACID METABOLIC PROCESS	0.00705859
ZHOU PANCREATIC EXOCRINE PROGENITOR	0.0473667	GO CARBOHYDRATE BINDING	0.00713261
ZHOU PANCREATIC BETA CELL	0.0473667	GO REGULATION OF BINDING	0.00714582
MARTINELLI IMMATURE NEUTROPHIL UP	0.0473667	GO ORGANIC ACID CATABOLIC PROCESS	0.00724123
BIOCARTA EOSINOPHILS PATHWAY	0.0473667	GO CELL FATE COMMITMENT	0.00724123
REACTOME MET ACTIVATES RAS SIGNALING	0.0473667	GO EPITHELIAL TUBE BRANCHING INVOLVED IN LUNG MORPHOGENESIS	0.00724443
REACTOME MET ACTIVATES RAP1 AND RAC1	0.0473667	GO POSITIVE REGULATION OF CELLULAR RESPONSE TO TRANSFORMING GROWTH FACTOR BETA STIMULUS	0.00724443
GARGALOVIC RESPONSE TO OXIDIZED PHOSPHOLIPIDS TAN DN	0.0473667	GO NEGATIVE REGULATION OF HEART CONTRACTION	0.00724443
LI WILMS TUMOR VS FETAL KIDNEY 1 UP	0.04756	GO REGULATION OF CARDIAC MUSCLE CONTRACTION BY CALCIUM ION SIGNALING	0.00724443
KEGG FC EPSILON RI SIGNALING PATHWAY	0.0476449	GO SUBSTRATE DEPENDENT CELL MIGRATION	0.00724443
MEISSNER NPC HCP WITH H3K27ME3	0.0476449	GO POSITIVE REGULATION OF G PROTEIN COUPLED RECEPTOR SIGNALING PATHWAY	0.00724443
ROSS AML WITH PML RARA FUSION	0.0487282	GO NEGATIVE REGULATION OF BIOMINERALIZATION	0.00724443
DOUGLAS BMI1 TARGETS DN	0.048943	GO REGULATION OF POTASSIUM ION TRANSMEMBRANE TRANSPORT	0.00724501
FISCHER DIRECT P53 TARGETS META ANALYSIS	0.0494167	GO CARDIAC CHAMBER DEVELOPMENT	0.00725331
BURTON ADIPOGENESIS 6	0.0494829	GO TEMPERATURE HOMEOSTASIS	0.00739985
LIAN LIPA TARGETS 6M	0.0498204	GO PALLIUM DEVELOPMENT	0.00754832
ZHONG RESPONSE TO AZACITIDINE AND TSA UP	0.0501322	GO TUMOR NECROSIS FACTOR SUPERFAMILY CYTOKINE PRODUCTION	0.00754832
PID REG GR PATHWAY	0.0509215	GO CHROMOSOME ORGANIZATION	0.00757831
BURTON ADIPOGENESIS 9	0.0509215	GO REGULATION OF INSULIN SECRETION	0.00769875
CHARAFE BREAST CANCER LUMINAL VS BASAL DN	0.0514066	GO DIOXYGENASE ACTIVITY	0.00770077
REACTOME METABOLISM OF VITAMINS AND COFACTORS	0.0514432	GO POSITIVE REGULATION OF RHO PROTEIN SIGNAL TRANSDUCTION	0.0077395
BIOCARTA BARRESTIN PATHWAY	0.0515604	GO REGULATION OF MACROPHAGE DERIVED FOAM CELL DIFFERENTIATION	0.0077395
REACTOME SEROTONIN RECEPTORS	0.0515604	GO NITRIC OXIDE MEDIATED SIGNAL TRANSDUCTION	0.0077395
AMIT EGF RESPONSE 20 MCF10A	0.0515604	GO AXIS ELONGATION	0.0077395
ABBUD LIF SIGNALING 2 UP	0.0515604	GO POSITIVE REGULATION OF STEROID METABOLIC PROCESS	0.0077395
JI CARCINOGENESIS BY KRAS AND STK11 UP	0.0515604	GO REGULATION OF LEUKOCYTE DIFFERENTIATION	0.00780168
KYNG ENVIRONMENTAL STRESS RESPONSE NOT BY 4NQO IN OLD	0.0515604	GO DORSAL VENTRAL PATTERN FORMATION	0.00793485
KYNG ENVIRONMENTAL STRESS RESPONSE NOT BY UV IN WS	0.0515604	GO NEGATIVE REGULATION OF CYSTEINE TYPE ENDOPEPTIDASE ACTIVITY	0.00793485
ITO PTTG1 TARGETS UP	0.0515604	GO RESPONSE TO VITAMIN	0.00793485
EHLERS ANEUPLOIDY DN	0.0515604	GO ACTIN FILAMENT POLYMERIZATION	0.00800548
LOPEZ MESOTHELIOMA SURVIVAL UP	0.0515604	GO NEGATIVE REGULATION OF INFLAMMATORY RESPONSE	0.00816181
ONGUSAHA BRCA1 TARGETS UP	0.0515604	GO NEGATIVE REGULATION OF EPITHELIAL TO MESENCHYMAL TRANSITION	0.00824941
PARK OSTEOBLAST DIFFERENTIATION BY PHENYLAMIL UP	0.0515604	GO PHOSPHATIDYLGLYCEROL METABOLIC PROCESS	0.00824941
REACTOME CREB1 PHOSPHORYLATION THROUGH THE ACTIVATION OF ADENYLATE CYCLASE	0.0515604	GO CHONDROITIN SULFATE PROTEOGLYCAN BIOSYNTHETIC PROCESS	0.00824941
REACTOME PHYSIOLOGICAL FACTORS	0.0515604	GO CELL COMMUNICATION BY ELECTRICAL COUPLING	0.00824941
BHATTACHARYA EMBRYONIC STEM CELL	0.0531497	GO DETECTION OF BIOTIC STIMULUS	0.00824941
MIKKELSEN IPS HCP WITH H3 UNMETHYLATED	0.0531497	GO PHOSPHATIDYLSERINE METABOLIC PROCESS	0.00824941
SHEN SMARCA2 TARGETS DN	0.0532968	GO ENDOTHELIAL CELL CHEMOTAXIS	0.00824941
SCHUETZ BREAST CANCER DUCTAL INVASIVE DN	0.0542766	GO ARACHIDONIC ACID SECRETION	0.00824941
MOREAUX B LYMPHOCYTE MATURATION BY TACI UP	0.0542766	GO REGULATION OF PROTEIN SERINE THREONINE KINASE ACTIVITY	0.00847493
HINATA NFKB TARGETS KERATINOCYTE UP	0.0542766	GO POSITIVE REGULATION OF APOPTOTIC SIGNALING PATHWAY	0.00848045
KRIGE RESPONSE TO TOSEDOSTAT 24HR UP	0.0543887	GO CYTOKINE RECEPTOR BINDING	0.00863599
GRESHOCK CANCER COPY NUMBER UP	0.0552973	GO STEROID HORMONE MEDIATED SIGNALING PATHWAY	0.00864278
TAKEDA TARGETS OF NUP98 HOXA9 FUSION 6HR UP	0.0554119	GO CELL CELL SIGNALING INVOLVED IN CARDIAC CONDUCTION	0.00877401
MARTIN VIRAL GPCR SIGNALING UP	0.0554119	GO REGULATION OF PLATELET ACTIVATION	0.00877401
COATES MACROPHAGE M1 VS M2 UP	0.0554119	GO CELLULAR RESPONSE TO VITAMIN	0.00877401
MILI PSEUDOPODIA CHEMOTAXIS UP	0.0554119	GO NEUROTROPHIN TRK RECEPTOR SIGNALING PATHWAY	0.00877401
CHIANG LIVER CANCER SUBCLASS UNANNOTATED UP	0.0554119	GO MAMMARY GLAND DUCT MORPHOGENESIS	0.00877401
REACTOME TRANSPORT OF BILE SALTS AND ORGANIC ACIDS METAL IONS AND AMINE COMPOUNDS	0.0554119	GO CELLULAR RESPONSE TO DEXAMETHASONE STIMULUS	0.00877401
AFFAR YY1 TARGETS UP	0.0554751	GO PHOSPHOLIPASE A2 ACTIVITY	0.00877401
BIOCARTA EXTRINSIC PATHWAY	0.0557356	GO REGULATION OF RESPONSE TO BIOTIC STIMULUS	0.00881707
BIOCARTA LECTIN PATHWAY	0.0557356	GO RESPONSE TO CAMP	0.00891293
REACTOME TRAFFICKING AND PROCESSING OF ENDOSOMAL TLR	0.0557356	GO MACROPHAGE ACTIVATION	0.00891293
REACTOME PURINE SALVAGE	0.0557356	GO OLIGODENDROCYTE DIFFERENTIATION	0.00891293
REACTOME ADVANCED GLYCOSYLATION ENDPRODUCT RECEPTOR SIGNALING	0.0557356	GO POTASSIUM CHANNEL COMPLEX	0.00891293
GRAHAM CML DIVIDING VS NORMAL DIVIDING UP	0.0557356	GO CYTOSOLIC CALCIUM ION TRANSPORT	0.00897349
MCBRYAN TERMINAL END BUD UP	0.0557356	GO MUSCLE CELL DEVELOPMENT	0.00897349
SAENZ DETOX PATHWAY AND CARCINOGENESIS DN	0.0557356	GO REACTIVE OXYGEN SPECIES METABOLIC PROCESS	0.00901174
ABDULRAHMAN KIDNEY CANCER VHL DN	0.0557356	GO CYTOKINE RECEPTOR ACTIVITY	0.00916797
NAKAMURA LUNG CANCER DIFFERENTIATION MARKERS	0.0557356	GO DNA BINDING TRANSCRIPTION FACTOR ACTIVITY	0.00928339
HEIDENBLAD AMPLIFIED IN SOFT TISSUE CANCER	0.0557356	GO ENDOPEPTIDASE REGULATOR ACTIVITY	0.00931236
XU HGF TARGETS INDUCED BY AKT1 48HR UP	0.0557356	GO POSITIVE REGULATION OF VASOCONSTRICTION	0.00931317
SHI SPARC TARGETS DN	0.0557356	GO CELL FATE COMMITMENT INVOLVED IN FORMATION OF PRIMARY GERM LAYER	0.00931317
SCHWAB TARGETS OF BMYB POLYMORPHIC VARIANTS UP	0.0557356	GO TRIGLYCERIDE CATABOLIC PROCESS	0.00931317
FRIDMAN SENESCENCE DN	0.0557356	GO NEGATIVE REGULATION OF PROTEIN MATURATION	0.00931317
LEI HOXC8 TARGETS UP	0.0557356	GO METANEPHROS MORPHOGENESIS	0.00931317
IGLESIAS E2F TARGETS DN	0.0557356	GO WNT PROTEIN BINDING	0.00931317
EHRLICH ICF SYNDROM UP	0.0557356	GO CGMP MEDIATED SIGNALING	0.00931317
WHITESIDE CISPLATIN RESISTANCE DN	0.0557356	GO CELL MIGRATION INVOLVED IN SPROUTING ANGIOGENESIS	0.00942723
DAVIES MULTIPLE MYELOMA VS MGUS UP	0.0557356	GO CELL FATE SPECIFICATION	0.00942723
TSAI DNAJB4 TARGETS UP	0.0557356	GO MONOOXYGENASE ACTIVITY	0.00942723
REACTOME SIGNALING BY ACTIVIN	0.0557356	GO RESPONSE TO ANTINEOPLASTIC AGENT	0.00942723
REACTOME DISSOLUTION OF FIBRIN CLOT	0.0557356	GO NEGATIVE REGULATION OF MAPK CASCADE	0.00948487
SAFFORD T LYMPHOCYTE ANERGY	0.0565556	GO HORMONE RECEPTOR BINDING	0.00948487
KIM BIPOLAR DISORDER OLIGODENDROCYTE DENSITY CORR DN	0.0565556	GO OSTEOCLAST DIFFERENTIATION	0.00969075
MCBRYAN PUBERTAL BREAST 4 5WK DN	0.0575461	GO REGULATION OF CELLULAR LOCALIZATION	0.00969903
XU HGF TARGETS REPRESSED BY AKT1 DN	0.0577075	GO TRANSCRIPTION INITIATION FROM RNA POLYMERASE II PROMOTER	0.0098361
FARMER BREAST CANCER BASAL VS LULMINAL	0.0578544	GO TUMOR NECROSIS FACTOR BIOSYNTHETIC PROCESS	0.00986674
WNT SIGNALING	0.0588676	GO POSTSYNAPTIC SPECIALIZATION ORGANIZATION	0.00986674
UEDA CENTRAL CLOCK	0.0588676	GO POSITIVE REGULATION OF SIGNALING RECEPTOR ACTIVITY	0.00986674
FERRANDO T ALL WITH MLL ENL FUSION UP	0.0588676	GO HIPPOCAMPAL MOSSY FIBER TO CA3 SYNAPSE	0.00986674
RAY TUMORIGENESIS BY ERBB2 CDC25A UP	0.0589468	GO ANION TRANSMEMBRANE TRANSPORT	0.0100686
ONDER CDH1 TARGETS 2 DN	0.0591806	GO ESTABLISHMENT OF LOCALIZATION IN CELL	0.0101909
WHITFIELD CELL CYCLE G2 M	0.0596532	GO REGULATION OF CALCIUM ION TRANSPORT INTO CYTOSOL	0.0102306
BIOCARTA PLATELETAPP PATHWAY	0.0598925	GO GLYCOPROTEIN METABOLIC PROCESS	0.0102544
BIOCARTA BARR MAPK PATHWAY	0.0598925	GO CELLULAR MODIFIED AMINO ACID METABOLIC PROCESS	0.0103786
PID IL5 PATHWAY	0.0598925	GO NEGATIVE REGULATION OF INTRACELLULAR STEROID HORMONE RECEPTOR SIGNALING PATHWAY	0.0104346
REACTOME ADENYLATE CYCLASE INHIBITORY PATHWAY	0.0598925	GO REGULATION OF GLIAL CELL PROLIFERATION	0.0104346
REACTOME PEPTIDE HORMONE BIOSYNTHESIS	0.0598925	GO CENTRAL NERVOUS SYSTEM NEURON AXONOGENESIS	0.0104346
REACTOME ACETYLCHOLINE BINDING AND DOWNSTREAM EVENTS	0.0598925	GO ENDOSOME LUMEN	0.0104346
REACTOME SEMA3A PLEXIN REPULSION SIGNALING BY INHIBITING INTEGRIN ADHESION	0.0598925	GO SODIUM CHANNEL REGULATOR ACTIVITY	0.0104346
DAVICIONI RHABDOMYOSARCOMA PAX FOXO1 FUSION DN	0.0598925	GO REGULATION OF NMDA RECEPTOR ACTIVITY	0.0104346
BAKER HEMATOPOIESIS STAT3 TARGETS	0.0598925	GO STRESS ACTIVATED PROTEIN KINASE SIGNALING CASCADE	0.0104859
NIKOLSKY BREAST CANCER 14Q22 AMPLICON	0.0598925	GO PEPTIDE BINDING	0.0104859
BANDRES RESPONSE TO CARMUSTIN WITHOUT MGMT 24HR UP	0.0598925	GO PHOSPHOLIPASE ACTIVITY	0.0105069
MARIADASON RESPONSE TO CURCUMIN SULINDAC 7	0.0598925	GO INTERLEUKIN 1 BETA PRODUCTION	0.0105069
SINGH NFE2L2 TARGETS	0.0598925	GO REGULATION OF PLASMA LIPOPROTEIN PARTICLE LEVELS	0.0107876
ZHOU PANCREATIC ENDOCRINE PROGENITOR	0.0598925	GO ACTOMYOSIN STRUCTURE ORGANIZATION	0.0109401
MEISSNER ES ICP WITH H3K4ME3 AND H3K27ME3	0.0598925	GO NEURON PROJECTION EXTENSION INVOLVED IN NEURON PROJECTION GUIDANCE	0.0110166
MIKKELSEN ES LCP WITH H3K27ME3	0.0598925	GO REGULATION OF AMYLOID PRECURSOR PROTEIN CATABOLIC PROCESS	0.0110166
KEGG GAP JUNCTION	0.0600357	GO POSITIVE REGULATION OF CELL JUNCTION ASSEMBLY	0.0110166
DUTERTRE ESTRADIOL RESPONSE 6HR DN	0.0612117	GO REGULATION OF FIBROBLAST GROWTH FACTOR RECEPTOR SIGNALING PATHWAY	0.0110166
LEIN PONS MARKERS	0.0623957	GO ISOPRENOID BINDING	0.0110166
BONCI TARGETS OF MIR15A AND MIR16 1	0.0623957	GO FRIZZLED BINDING	0.0110166
DE YY1 TARGETS DN	0.0635874	GO OXIDOREDUCTASE ACTIVITY ACTING ON PAIRED DONORS WITH INCORPORATION OR REDUCTION OF MOLECULAR OXYGEN REDUCED FLAVIN OR FLAVOPROTEIN AS ONE DONOR AND INCORPORATION OF ONE ATOM OF OXYGEN	0.0110166
REACTOME MAPK6 MAPK4 SIGNALING	0.0635874	GO FOAM CELL DIFFERENTIATION	0.0110166
BILD MYC ONCOGENIC SIGNATURE	0.0639747	GO REGULATION OF RESPONSE TO DRUG	0.0110725
CHANDRAN METASTASIS UP	0.0639747	GO PHENOL CONTAINING COMPOUND METABOLIC PROCESS	0.0113618
BIOCARTA CLASSIC PATHWAY	0.0640311	GO REGULATION OF NEUROTRANSMITTER SECRETION	0.0113618
PID LPA4 PATHWAY	0.0640311	GO ALPHA AMINO ACID CATABOLIC PROCESS	0.0113618
REACTOME EICOSANOID LIGAND BINDING RECEPTORS	0.0640311	GO AMMONIUM TRANSPORT	0.0113618
SILIGAN TARGETS OF EWS FLI1 FUSION UP	0.0640311	GO POSITIVE REGULATION OF TRANSMEMBRANE RECEPTOR PROTEIN SERINE THREONINE KINASE SIGNALING PATHWAY	0.0113618
SCHAVOLT TARGETS OF TP53 AND TP63	0.0640311	GO FILOPODIUM	0.0113618
TERAMOTO OPN TARGETS CLUSTER 4	0.0640311	GO HORMONE BINDING	0.0113618
IIZUKA LIVER CANCER PROGRESSION L0 L1 UP	0.0640311	GO REGULATION OF LEUKOCYTE MIGRATION	0.0115208
TRAYNOR RETT SYNDROM DN	0.0640311	GO BONE CELL DEVELOPMENT	0.0116126
GEISS RESPONSE TO DSRNA DN	0.0640311	GO POSITIVE REGULATION OF SUBSTRATE ADHESION DEPENDENT CELL SPREADING	0.0116126
MATTHEWS AP1 TARGETS	0.0640311	GO RESPONSE TO GLUCAGON	0.0116126
BOYAULT LIVER CANCER SUBCLASS G12 DN	0.0640311	GO HYALURONAN METABOLIC PROCESS	0.0116126
LOPEZ MESOTHELIOMA SURVIVAL OVERALL DN	0.0640311	GO ADRENERGIC RECEPTOR SIGNALING PATHWAY	0.0116126
RUAN RESPONSE TO TROGLITAZONE DN	0.0640311	GO DOPAMINERGIC NEURON DIFFERENTIATION	0.0116126
HOLLERN MICROACINAR BREAST TUMOR DN	0.0640311	GO RELEASE OF SEQUESTERED CALCIUM ION INTO CYTOSOL BY ENDOPLASMIC RETICULUM	0.0116126
GRAESSMANN APOPTOSIS BY DOXORUBICIN DN	0.064445	GO DISORDERED DOMAIN SPECIFIC BINDING	0.0116126
DURCHDEWALD SKIN CARCINOGENESIS UP	0.0647868	GO NEUROTRANSMITTER BIOSYNTHETIC PROCESS	0.0116554
PHONG TNF RESPONSE NOT VIA P38	0.0647937	GO LONG CHAIN FATTY ACID METABOLIC PROCESS	0.0119533
KIM GASTRIC CANCER CHEMOSENSITIVITY	0.0659937	GO REGULATION OF NOTCH SIGNALING PATHWAY	0.0119533
BHAT ESR1 TARGETS NOT VIA AKT1 UP	0.066934	GO NEGATIVE REGULATION OF ION TRANSMEMBRANE TRANSPORT	0.0119533
YAGI AML WITH 11Q23 REARRANGED	0.0670127	GO ACTIN BINDING	0.0121878
GUO TARGETS OF IRS1 AND IRS2	0.0672082	GO ACYLGLYCEROL HOMEOSTASIS	0.0122225
BIOCARTA P53 PATHWAY	0.0681517	GO LUNG EPITHELIUM DEVELOPMENT	0.0122225
REACTOME CRMPS IN SEMA3A SIGNALING	0.0681517	GO SALIVARY GLAND DEVELOPMENT	0.0122225
REACTOME SEMA3A PAK DEPENDENT AXON REPULSION	0.0681517	GO POSITIVE REGULATION OF EPITHELIAL CELL APOPTOTIC PROCESS	0.0122225
VETTER TARGETS OF PRKCA AND ETS1 UP	0.0681517	GO NEUROTROPHIN SIGNALING PATHWAY	0.0122225
VETTER TARGETS OF PRKCA AND ETS1 DN	0.0681517	GO INTESTINAL ABSORPTION	0.0122225
LUI THYROID CANCER CLUSTER 5	0.0681517	GO PROTEIN LIPID COMPLEX	0.0122225
MAINA VHL TARGETS DN	0.0681517	GO OXIDOREDUCTASE ACTIVITY ACTING ON PAIRED DONORS WITH INCORPORATION OR REDUCTION OF MOLECULAR OXYGEN NAD P H AS ONE DONOR AND INCORPORATION OF ONE ATOM OF OXYGEN	0.0122225
NIKOLSKY BREAST CANCER 21Q22 AMPLICON	0.0681517	GO PURINE NUCLEOSIDE MONOPHOSPHATE METABOLIC PROCESS	0.0122225
WU HBX TARGETS 2 DN	0.0681517	GO POSITIVE REGULATION OF SUPRAMOLECULAR FIBER ORGANIZATION	0.0123255
MACLACHLAN BRCA1 TARGETS DN	0.0681517	GO PATTERN RECOGNITION RECEPTOR SIGNALING PATHWAY	0.0125321
INGA TP53 TARGETS	0.0681517	GO ACUTE INFLAMMATORY RESPONSE	0.0125622
WU HBX TARGETS 1 UP	0.0681517	GO LIMBIC SYSTEM DEVELOPMENT	0.0125622
DASU IL6 SIGNALING SCAR DN	0.0681517	GO GAMETE GENERATION	0.012797
HOWLIN CITED1 TARGETS 2 DN	0.0681517	GO REGULATION OF CATABOLIC PROCESS	0.012807
YAMASHITA LIVER CANCER WITH EPCAM DN	0.0681517	GO ACTIVATION OF ADENYLATE CYCLASE ACTIVITY	0.0128462
LEE LIVER CANCER HEPATOBLAST	0.0681517	GO ORGAN OR TISSUE SPECIFIC IMMUNE RESPONSE	0.0128462
CAIRO HEPATOBLASTOMA POOR SURVIVAL	0.0681517	GO REGULATION OF OLIGODENDROCYTE DIFFERENTIATION	0.0128462
REACTOME REGULATION OF GENE EXPRESSION IN LATE STAGE BRANCHING MORPHOGENESIS PANCREATIC BUD PRECURSOR CELLS	0.0681517	GO APOPTOTIC PROCESS INVOLVED IN DEVELOPMENT	0.0128462
REACTOME DEFECTIVE GALNT3 CAUSES FAMILIAL HYPERPHOSPHATEMIC TUMORAL CALCINOSIS HFTC	0.0681517	GO NEGATIVE REGULATION OF JNK CASCADE	0.0128462
TAKAO RESPONSE TO UVB RADIATION DN	0.0696593	GO DEFENSE RESPONSE TO FUNGUS	0.0128462
KIM WT1 TARGETS 12HR DN	0.0707196	GO REGULATION OF DOPAMINE SECRETION	0.0128462
IVANOVA HEMATOPOIESIS STEM CELL LONG TERM	0.0714881	GO REGULATION OF ESTABLISHMENT OF PLANAR POLARITY	0.0128733
BENPORATH ES CORE NINE CORRELATED	0.0721394	GO PLASMA MEMBRANE RAFT	0.0128733
WINZEN DEGRADED VIA KHSRP	0.0721394	GO NEGATIVE REGULATION OF ESTABLISHMENT OF PROTEIN LOCALIZATION	0.0129519
REACTOME VISUAL PHOTOTRANSDUCTION	0.0721394	GO ACTIN POLYMERIZATION OR DEPOLYMERIZATION	0.0131652
BIOCARTA LAIR PATHWAY	0.0722541	GO REGULATION OF OXIDOREDUCTASE ACTIVITY	0.0131887
BIOCARTA GCR PATHWAY	0.0722541	GO CELLULAR MONOVALENT INORGANIC CATION HOMEOSTASIS	0.0131887
BIOCARTA BARRESTIN SRC PATHWAY	0.0722541	GO EPITHELIAL CELL APOPTOTIC PROCESS	0.0131887
REACTOME HYALURONAN METABOLISM	0.0722541	GO AMMONIUM ION METABOLIC PROCESS	0.0133807
REACTOME TRAFFICKING OF GLUR2 CONTAINING AMPA RECEPTORS	0.0722541	GO SEXUAL REPRODUCTION	0.0134411
REACTOME ZINC TRANSPORTERS	0.0722541	GO POSITIVE REGULATION OF KIDNEY DEVELOPMENT	0.0134834
PIEPOLI LGI1 TARGETS UP	0.0722541	GO RESPONSE TO TESTOSTERONE	0.0134834
HUMMERICH MALIGNANT SKIN TUMOR UP	0.0722541	GO CHEMOATTRACTANT ACTIVITY	0.0134834
NIKOLSKY BREAST CANCER 22Q13 AMPLICON	0.0722541	GO REGULATION OF MACROPHAGE MIGRATION	0.0134834
GENTILE UV RESPONSE CLUSTER D1	0.0722541	GO TUMOR NECROSIS FACTOR SECRETION	0.0134834
KYNG ENVIRONMENTAL STRESS RESPONSE DN	0.0722541	GO UNSATURATED FATTY ACID METABOLIC PROCESS	0.0135085
LE SKI TARGETS UP	0.0722541	GO POSITIVE REGULATION OF ENDOTHELIAL CELL PROLIFERATION	0.0135085
CROONQUIST IL6 DEPRIVATION UP	0.0722541	GO REGULATION OF SYNAPTIC VESICLE CYCLE	0.0135085
ZHAN VARIABLE EARLY DIFFERENTIATION GENES UP	0.0722541	GO SMALL GTPASE MEDIATED SIGNAL TRANSDUCTION	0.0136333
BOYAULT LIVER CANCER SUBCLASS G56 DN	0.0722541	GO MYELOID LEUKOCYTE DIFFERENTIATION	0.0138183
LOPEZ EPITHELIOID MESOTHELIOMA	0.0722541	GO POSITIVE REGULATION OF EPITHELIAL CELL PROLIFERATION	0.0138183
VANDESLUIS COMMD1 TARGETS GROUP 4 UP	0.0722541	GO RESPONSE TO RADIATION	0.0139372
KASLER HDAC7 TARGETS 1 DN	0.0722541	GO NEGATIVE REGULATION OF POTASSIUM ION TRANSPORT	0.0141342
LIU IL13 MEMORY MODEL UP	0.0722541	GO NEUTRAL LIPID CATABOLIC PROCESS	0.0141342
BIOCARTA PDZS PATHWAY	0.0722541	GO REGULATION OF ENDOCYTOSIS	0.014265
REACTOME PKA ACTIVATION IN GLUCAGON SIGNALLING	0.0722541	GO ACTIVATION OF INNATE IMMUNE RESPONSE	0.0144321
REACTOME DEFECTIVE C1GALT1C1 CAUSES TN POLYAGGLUTINATION SYNDROME TNPS	0.0722541	GO FIBROBLAST GROWTH FACTOR RECEPTOR SIGNALING PATHWAY	0.0144942
BOQUEST STEM CELL DN	0.0722603	GO REGULATION OF ORGANELLE ORGANIZATION	0.0145925
DUTERTRE ESTRADIOL RESPONSE 24HR DN	0.0732252	GO IMMUNE EFFECTOR PROCESS	0.0145925
SENGUPTA NASOPHARYNGEAL CARCINOMA DN	0.0733159	GO CELLULAR LIPID CATABOLIC PROCESS	0.0147207
KEGG MELANOGENESIS	0.0733901	GO ACTIN BASED CELL PROJECTION	0.0147207
PID CXCR4 PATHWAY	0.0733901	GO PITUITARY GLAND DEVELOPMENT	0.0147983
GRADE COLON AND RECTAL CANCER DN	0.0733901	GO REGULATION OF MYELINATION	0.0147983
VANOEVELEN MYOGENESIS SIN3A TARGETS	0.0738161	GO PROTEIN TRIMERIZATION	0.0147983
OSWALD HEMATOPOIETIC STEM CELL IN COLLAGEN GEL UP	0.0745995	GO MEMBRANE PROTEIN ECTODOMAIN PROTEOLYSIS	0.0147983
REACTOME ESR MEDIATED SIGNALING	0.0745995	GO LUNG ALVEOLUS DEVELOPMENT	0.0147983
TANAKA METHYLATED IN ESOPHAGEAL CARCINOMA	0.0746478	GO REGULATION OF NEUROINFLAMMATORY RESPONSE	0.0147983
HIRSCH CELLULAR TRANSFORMATION SIGNATURE DN	0.0746478	GO INTERLEUKIN 1 PRODUCTION	0.0148316
REACTOME PI3K AKT SIGNALING IN CANCER	0.0746478	GO REGULATION OF NIK NF KAPPAB SIGNALING	0.0148316
KOYAMA SEMA3B TARGETS DN	0.0750855	GO NEUROTRANSMITTER RECEPTOR ACTIVITY	0.0148316
PATIL LIVER CANCER	0.0755936	GO SYNAPTIC VESICLE EXOCYTOSIS	0.0148316
MIKKELSEN IPS WITH HCP H3K27ME3	0.0759123	GO ACTIVATION OF IMMUNE RESPONSE	0.0151466
BIOCARTA CARDIACEGF PATHWAY	0.0763386	GO SIDE OF MEMBRANE	0.0152454
PID ANTHRAX PATHWAY	0.0763386	GO FAT SOLUBLE VITAMIN METABOLIC PROCESS	0.0154756
REACTOME GASTRIN CREB SIGNALLING PATHWAY VIA PKC AND MAPK	0.0763386	GO REGULATION OF NEURON MIGRATION	0.0154756
NADERI BREAST CANCER PROGNOSIS DN	0.0763386	GO REGULATION OF CALCIUM ION DEPENDENT EXOCYTOSIS	0.0154756
SILIGAN TARGETS OF EWS FLI1 FUSION DN	0.0763386	GO SARCOPLASMIC RETICULUM CALCIUM ION TRANSPORT	0.0154756
HERNANDEZ MITOTIC ARREST BY DOCETAXEL 2 DN	0.0763386	GO VOLTAGE GATED CALCIUM CHANNEL COMPLEX	0.0154756
HASLINGER B CLL WITH MUTATED VH GENES	0.0763386	GO CCR CHEMOKINE RECEPTOR BINDING	0.0154756
BANDRES RESPONSE TO CARMUSTIN WITHOUT MGMT 48HR UP	0.0763386	GO RECEPTOR INHIBITOR ACTIVITY	0.0154756
LI ADIPOGENESIS BY ACTIVATED PPARG	0.0763386	GO PHOSPHATIDIC ACID METABOLIC PROCESS	0.0154756
MATZUK EMBRYONIC GERM CELL	0.0763386	GO REGULATION OF PROTEIN POLYMERIZATION	0.0156595
TORCHIA TARGETS OF EWSR1 FLI1 FUSION TOP20 DN	0.0763386	GO JNK CASCADE	0.0156595
REACTOME METABOLISM OF ANGIOTENSINOGEN TO ANGIOTENSINS	0.0763386	GO CELLULAR RESPONSE TO INORGANIC SUBSTANCE	0.0156595
REACTOME METABOLISM OF AMINE DERIVED HORMONES	0.0763386	GO REGULATION OF IMMUNE EFFECTOR PROCESS	0.0160094
REACTOME PHOSPHOLIPASE C MEDIATED CASCADE FGFR2	0.0763386	GO PHENOL CONTAINING COMPOUND BIOSYNTHETIC PROCESS	0.016166
ZHANG RESPONSE TO IKK INHIBITOR AND TNF DN	0.0771837	GO RETINOL METABOLIC PROCESS	0.016166
KIM MYCN AMPLIFICATION TARGETS DN	0.0784618	GO MESENCHYMAL CELL PROLIFERATION	0.016166
JAZAG TGFB1 SIGNALING UP	0.0797465	GO OLIGODENDROCYTE DEVELOPMENT	0.016166
RAO BOUND BY SALL4	0.0801865	GO CHONDROITIN SULFATE PROTEOGLYCAN METABOLIC PROCESS	0.016166
BIOCARTA CCR3 PATHWAY	0.0804051	GO CELL CELL ADHESION MEDIATED BY CADHERIN	0.016166
REACTOME OTHER SEMAPHORIN INTERACTIONS	0.0804051	GO NEGATIVE REGULATION OF CELL MIGRATION INVOLVED IN SPROUTING ANGIOGENESIS	0.016166
DUNNE TARGETS OF AML1 MTG8 FUSION DN	0.0804051	GO POSITIVE REGULATION OF NITRIC OXIDE METABOLIC PROCESS	0.016166
XU HGF TARGETS INDUCED BY AKT1 6HR	0.0804051	GO KINASE BINDING	0.0161929
KIM MYCL1 AMPLIFICATION TARGETS DN	0.0804051	GO ANTERIOR POSTERIOR PATTERN SPECIFICATION	0.0163878
YAO HOXA10 TARGETS VIA PROGESTERONE DN	0.0804051	GO ANION TRANSMEMBRANE TRANSPORTER ACTIVITY	0.0166383
HEDENFALK BREAST CANCER BRACX UP	0.0804051	GO CELLULAR RESPONSE TO EXTERNAL STIMULUS	0.0168317
MCGOWAN RSP6 TARGETS UP	0.0804051	GO MAMMARY GLAND MORPHOGENESIS	0.0168694
VERNOCHET ADIPOGENESIS	0.0804051	GO CALCIUM MEDIATED SIGNALING	0.0168849
REACTOME NICOTINAMIDE SALVAGING	0.0804051	GO FAT CELL DIFFERENTIATION	0.0168849
REACTOME REGULATION OF TLR BY ENDOGENOUS LIGAND	0.0804051	GO AXON EXTENSION	0.0169492
REACTOME ASSEMBLY OF ACTIVE LPL AND LIPC LIPASE COMPLEXES	0.0804051	GO LIPASE ACTIVITY	0.0173177
REACTOME PLASMA LIPOPROTEIN ASSEMBLY	0.0804051	GO EPIDERMIS DEVELOPMENT	0.0174487
JAZAG TGFB1 SIGNALING VIA SMAD4 UP	0.0810378	GO REGULATION OF ACUTE INFLAMMATORY RESPONSE	0.0175856
AMBROSINI FLAVOPIRIDOL TREATMENT TP53	0.0823356	GO EPITHELIAL CELL DIFFERENTIATION INVOLVED IN KIDNEY DEVELOPMENT	0.0175856
PLASARI TGFB1 SIGNALING VIA NFIC 1HR DN	0.0823356	GO POSITIVE REGULATION OF DENDRITIC SPINE DEVELOPMENT	0.0175856
GROSS HYPOXIA VIA HIF1A DN	0.0836398	GO AMYLOID PRECURSOR PROTEIN CATABOLIC PROCESS	0.0175856
LEE EARLY T LYMPHOCYTE UP	0.0836398	GO TISSUE HOMEOSTASIS	0.0176481
REACTOME PHASE II CONJUGATION OF COMPOUNDS	0.0836398	GO POSITIVE REGULATION OF CYTOSKELETON ORGANIZATION	0.0176481
REACTOME METABOLISM OF AMINO ACIDS AND DERIVATIVES	0.0842535	GO CYTOKINE METABOLIC PROCESS	0.0176906
REACTOME DISEASES OF SIGNAL TRANSDUCTION BY GROWTH FACTOR RECEPTORS AND SECOND MESSENGERS	0.0842535	GO CELLULAR AMINO ACID CATABOLIC PROCESS	0.0176906
BIOCARTA AMI PATHWAY	0.0844538	GO XENOBIOTIC METABOLIC PROCESS	0.0176906
BIOCARTA COMP PATHWAY	0.0844538	GO SEQUENCE SPECIFIC DOUBLE STRANDED DNA BINDING	0.0178142
BIOCARTA ARENRF2 PATHWAY	0.0844538	GO CALCIUM DEPENDENT CELL CELL ADHESION VIA PLASMA MEMBRANE CELL ADHESION MOLECULES	0.0183145
REACTOME PKA MEDIATED PHOSPHORYLATION OF CREB	0.0844538	GO REGULATION OF CELL ADHESION MEDIATED BY INTEGRIN	0.0183145
REACTOME SYNTHESIS SECRETION AND INACTIVATION OF GLUCAGON LIKE PEPTIDE 1 GLP 1	0.0844538	GO NEGATIVE REGULATION OF LIPID TRANSPORT	0.0183145
MAHADEVAN IMATINIB RESISTANCE DN	0.0844538	GO REGULATION OF ACTIN FILAMENT BASED MOVEMENT	0.0183145
DEBOSSCHER NFKB TARGETS REPRESSED BY GLUCOCORTICOIDS	0.0844538	GO ACUTE PHASE RESPONSE	0.0183145
DAZARD UV RESPONSE CLUSTER G4	0.0844538	GO CALCIUM CHANNEL REGULATOR ACTIVITY	0.0183145
CLASPER LYMPHATIC VESSELS DURING METASTASIS UP	0.0844538	GO LIGAND ACTIVATED TRANSCRIPTION FACTOR ACTIVITY	0.0183145
DE YY1 TARGETS UP	0.0844538	GO EMBRYONIC APPENDAGE MORPHOGENESIS	0.0184499
OUYANG PROSTATE CANCER MARKERS	0.0844538	GO EMBRYONIC SKELETAL SYSTEM DEVELOPMENT	0.0188362
MASRI RESISTANCE TO TAMOXIFEN AND AROMATASE INHIBITORS UP	0.0844538	GO LABYRINTHINE LAYER DEVELOPMENT	0.0190561
HOFMANN MYELODYSPLASTIC SYNDROM HIGH RISK DN	0.0844538	GO NEGATIVE REGULATION OF LEUKOCYTE MIGRATION	0.0190561
SETLUR PROSTATE CANCER TMPRSS2 ERG FUSION DN	0.0844538	GO NEGATIVE REGULATION OF CALCIUM ION TRANSMEMBRANE TRANSPORT	0.0190561
KUROZUMI RESPONSE TO ONCOCYTIC VIRUS AND CYCLIC RGD	0.0844538	GO NEGATIVE REGULATION OF APOPTOTIC SIGNALING PATHWAY	0.0195115
WANG THOC1 TARGETS DN	0.0844538	GO INTRACELLULAR STEROID HORMONE RECEPTOR SIGNALING PATHWAY	0.0196223
PLASARI NFIC TARGETS BASAL DN	0.0844538	GO CARDIAC MUSCLE CELL DIFFERENTIATION	0.0196223
REACTOME FGFR2 LIGAND BINDING AND ACTIVATION	0.0844538	GO IMMUNE RECEPTOR ACTIVITY	0.0196223
REACTOME NOTCH4 INTRACELLULAR DOMAIN REGULATES TRANSCRIPTION	0.0844538	GO REGULATION OF HEMOPOIESIS	0.0196811
REACTOME NEGATIVE REGULATION OF THE PI3K AKT NETWORK	0.0849503	GO HORMONE MEDIATED SIGNALING PATHWAY	0.0197872
DOANE BREAST CANCER ESR1 UP	0.0849503	GO RESPONSE TO REACTIVE OXYGEN SPECIES	0.0197872
BRUECKNER TARGETS OF MIRLET7A3 UP	0.0849503	GO REGULATION OF MEMBRANE DEPOLARIZATION	0.01981
PASINI SUZ12 TARGETS UP	0.086267	GO MULTIVESICULAR BODY	0.01981
LINDGREN BLADDER CANCER CLUSTER 1 DN	0.086787	GO PROTEIN KINASE A BINDING	0.01981
PUJANA CHEK2 PCC NETWORK	0.0869827	GO VOLTAGE GATED CALCIUM CHANNEL ACTIVITY	0.01981
KEGG OOCYTE MEIOSIS	0.0875899	GO LEUKOCYTE ACTIVATION INVOLVED IN INFLAMMATORY RESPONSE	0.01981
BIOCARTA MPR PATHWAY	0.0884847	GO CARDIAC VENTRICLE DEVELOPMENT	0.020022
REACTOME REGULATION OF GENE EXPRESSION IN BETA CELLS	0.0884847	GO NEGATIVE REGULATION OF CELL CYCLE G1 S PHASE TRANSITION	0.0204263
GESERICK TERT TARGETS DN	0.0884847	GO CELL CELL JUNCTION ASSEMBLY	0.0204263
BERENJENO TRANSFORMED BY RHOA FOREVER UP	0.0884847	GO REGULATION OF CELL ACTIVATION	0.0205701
HU ANGIOGENESIS UP	0.0884847	GO RESPONSE TO INTERLEUKIN 6	0.0205764
CEBALLOS TARGETS OF TP53 AND MYC UP	0.0884847	GO INTERCALATED DISC	0.0205764
HANSON HRAS SIGNALING VIA NFKB	0.0884847	GO GLIAL CELL PROLIFERATION	0.0205764
VERRECCHIA RESPONSE TO TGFB1 C5	0.0884847	GO RIBONUCLEOSIDE MONOPHOSPHATE METABOLIC PROCESS	0.0205764
HOFMANN MYELODYSPLASTIC SYNDROM LOW RISK UP	0.0884847	GO NEGATIVE REGULATION OF PROTEIN MODIFICATION PROCESS	0.0207298
VANDESLUIS NORMAL EMBRYOS DN	0.0884847	GO NEGATIVE REGULATION OF TRANSMEMBRANE TRANSPORT	0.020835
BILANGES SERUM SENSITIVE VIA TSC1	0.0884847	GO RESPONSE TO ETHANOL	0.020835
MINGUEZ LIVER CANCER VASCULAR INVASION DN	0.0884847	GO SPECIFICATION OF SYMMETRY	0.020835
REACTOME NEGATIVE REGULATION OF MET ACTIVITY	0.0884847	GO REGULATION OF RAS PROTEIN SIGNAL TRANSDUCTION	0.0212019
REACTOME SYNAPTIC ADHESION LIKE MOLECULES	0.0884847	GO EPITHELIAL TUBE FORMATION	0.0212482
REACTOME NEGATIVE REGULATION OF NMDA RECEPTOR MEDIATED NEURONAL TRANSMISSION	0.0884847	GO CRANIAL NERVE DEVELOPMENT	0.0213549
BROWNE HCMV INFECTION 12HR UP	0.0889189	GO NEGATIVE REGULATION OF STRESS ACTIVATED PROTEIN KINASE SIGNALING CASCADE	0.0213549
REACTOME TRANSCRIPTIONAL REGULATION BY RUNX1	0.0893199	GO NEGATIVE REGULATION OF OSTEOBLAST DIFFERENTIATION	0.0213549
MONNIER POSTRADIATION TUMOR ESCAPE DN	0.0893572	GO DOPAMINE TRANSPORT	0.0213549
WANG TUMOR INVASIVENESS UP	0.0900054	GO AMIDE BINDING	0.0214698
FORTSCHEGGER PHF8 TARGETS DN	0.0902854	GO REGULATION OF CYSTEINE TYPE ENDOPEPTIDASE ACTIVITY	0.021492
LAIHO COLORECTAL CANCER SERRATED UP	0.0915947	GO ORGANIC ACID TRANSMEMBRANE TRANSPORT	0.0216658
LIEN BREAST CARCINOMA METAPLASTIC VS DUCTAL DN	0.0915947	GO MESODERM DEVELOPMENT	0.0216658
KEGG BETA ALANINE METABOLISM	0.092498	GO VITAMIN METABOLIC PROCESS	0.0216658
PID HEDGEHOG 2PATHWAY	0.092498	GO CARBOXYLIC ESTER HYDROLASE ACTIVITY	0.0216658
WANG RESPONSE TO FORSKOLIN UP	0.092498	GO RESPONSE TO MOLECULE OF BACTERIAL ORIGIN	0.0216984
PEPPER CHRONIC LYMPHOCYTIC LEUKEMIA DN	0.092498	GO ROUNDABOUT SIGNALING PATHWAY	0.0218144
GAUSSMANN MLL AF4 FUSION TARGETS E DN	0.092498	GO PROTEIN HETEROTRIMERIZATION	0.0218144
CAIRO PML TARGETS BOUND BY MYC UP	0.092498	GO SOMITE SPECIFICATION	0.0218144
JOHANSSON GLIOMAGENESIS BY PDGFB DN	0.092498	GO REGULATION OF ANTIGEN PROCESSING AND PRESENTATION OF PEPTIDE OR POLYSACCHARIDE ANTIGEN VIA MHC CLASS II	0.0218144
MAHADEVAN IMATINIB RESISTANCE UP	0.092498	GO NEGATIVE REGULATION OF ACUTE INFLAMMATORY RESPONSE TO ANTIGENIC STIMULUS	0.0218144
WILLERT WNT SIGNALING	0.092498	GO NEGATIVE REGULATION OF CELL FATE SPECIFICATION	0.0218144
GAVIN PDE3B TARGETS	0.092498	GO NEGATIVE REGULATION OF EXTRACELLULAR MATRIX DISASSEMBLY	0.0218144
BUCKANOVICH T LYMPHOCYTE HOMING ON TUMOR UP	0.092498	GO REGULATION OF VERY LOW DENSITY LIPOPROTEIN PARTICLE REMODELING	0.0218144
BUCKANOVICH T LYMPHOCYTE HOMING ON TUMOR DN	0.092498	GO LONG CHAIN FATTY ACID IMPORT ACROSS PLASMA MEMBRANE	0.0218144
MATZUK IMPLANTATION AND UTERINE	0.092498	GO GLOSSOPHARYNGEAL NERVE DEVELOPMENT	0.0218144
MEISSNER NPC ICP WITH H3 UNMETHYLATED	0.092498	GO TRIGEMINAL NERVE MORPHOGENESIS	0.0218144
MAEKAWA ATF2 TARGETS	0.092498	GO GLIAL CELL FATE SPECIFICATION	0.0218144
BIOCARTA EICOSANOID PATHWAY	0.092498	GO ANTERIOR COMMISSURE MORPHOGENESIS	0.0218144
REACTOME G ALPHA S SIGNALLING EVENTS	0.0927012	GO RESPONSE TO L ASCORBIC ACID	0.0218144
IKEDA MIR30 TARGETS UP	0.0929414	GO RECEPTOR TRANSACTIVATION	0.0218144
REACTOME TERMINATION OF O GLYCAN BIOSYNTHESIS	0.0964937	GO TRANSFORMING GROWTH FACTOR BETA SECRETION	0.0218144
REACTOME INCRETIN SYNTHESIS SECRETION AND INACTIVATION	0.0964937	GO CANONICAL WNT SIGNALING PATHWAY INVOLVED IN OSTEOBLAST DIFFERENTIATION	0.0218144
SABATES COLORECTAL ADENOMA SIZE UP	0.0964937	GO INTEGRIN BIOSYNTHETIC PROCESS	0.0218144
YAN ESCAPE FROM ANOIKIS	0.0964937	GO RECEPTOR MEDIATED VIRION ATTACHMENT TO HOST CELL	0.0218144
HASLINGER B CLL WITH 11Q23 DELETION	0.0964937	GO SENSORY PERCEPTION OF TOUCH	0.0218144
GENTILE UV HIGH DOSE UP	0.0964937	GO RESPONSE TO CORTISOL	0.0218144
MATZUK SPERMATOGONIA	0.0964937	GO NEGATIVE REGULATION OF SMAD PROTEIN SIGNAL TRANSDUCTION	0.0218144
HINATA NFKB TARGETS KERATINOCYTE DN	0.0964937	GO AORTA SMOOTH MUSCLE TISSUE MORPHOGENESIS	0.0218144
ONO FOXP3 TARGETS UP	0.0964937	GO BRANCH ELONGATION INVOLVED IN URETERIC BUD BRANCHING	0.0218144
REACTOME INTRINSIC PATHWAY OF FIBRIN CLOT FORMATION	0.0964937	GO SCLEROTOME DEVELOPMENT	0.0218144
REACTOME PI 3K CASCADE FGFR2	0.0964937	GO REGULATION OF SEQUESTERING OF ZINC ION	0.0218144
REACTOME DIGESTION	0.0964937	GO MOTOR LEARNING	0.0218144
REACTOME NUCLEOTIDE SALVAGE	0.0964937	GO CELLULAR RESPONSE TO MORPHINE	0.0218144
BERENJENO TRANSFORMED BY RHOA UP	0.0971101	GO POSITIVE REGULATION OF CHEMOKINE C C MOTIF LIGAND 5 PRODUCTION	0.0218144
KRIGE RESPONSE TO TOSEDOSTAT 24HR DN	0.09762	GO ADENYLATE CYCLASE INHIBITING ADRENERGIC RECEPTOR SIGNALING PATHWAY	0.0218144
REACTOME SLC MEDIATED TRANSMEMBRANE TRANSPORT	0.0988669	GO METANEPHRIC MESENCHYMAL CELL DIFFERENTIATION	0.0218144
BHATI G2M ARREST BY 2METHOXYESTRADIOL UP	0.09976	GO NEPHRIC DUCT FORMATION	0.0218144
LU EZH2 TARGETS DN	0.099998	GO POSITIVE REGULATION OF METANEPHRIC GLOMERULUS DEVELOPMENT	0.0218144
SHI SPARC TARGETS UP	0.100472	GO MEMBRANE DEPOLARIZATION DURING SA NODE CELL ACTION POTENTIAL	0.0218144
WANG LSD1 TARGETS UP	0.100472	GO REGULATION OF OSTEOCLAST PROLIFERATION	0.0218144
OSADA ASCL1 TARGETS DN	0.100472	GO REGULATION OF SPONTANEOUS SYNAPTIC TRANSMISSION	0.0218144
VALK AML WITH 11Q23 REARRANGED	0.100472	GO REGULATION OF PEPTIDYL TYROSINE AUTOPHOSPHORYLATION	0.0218144
ONO AML1 TARGETS UP	0.100472	GO REGULATION OF BONE MINERALIZATION INVOLVED IN BONE MATURATION	0.0218144
KORKOLA EMBRYONIC CARCINOMA VS SEMINOMA UP	0.100472	GO REGULATION OF PHOSPHOLIPASE C ACTIVATING G PROTEIN COUPLED RECEPTOR SIGNALING PATHWAY	0.0218144
REACTOME TRAF6 MEDIATED NF KB ACTIVATION	0.100472	GO POSITIVE REGULATION OF TRANSCRIPTION FROM RNA POLYMERASE II PROMOTER INVOLVED IN HEART DEVELOPMENT	0.0218144
IVANOVA HEMATOPOIESIS STEM CELL AND PROGENITOR	0.101624	GO ICOSANOID CATABOLIC PROCESS	0.0218144
KAN RESPONSE TO ARSENIC TRIOXIDE	0.102526	GO RESPONSE TO FLUORIDE	0.0218144
FIGUEROA AML METHYLATION CLUSTER 1 UP	0.102526	GO NEGATIVE REGULATION OF SOMATIC STEM CELL POPULATION MAINTENANCE	0.0218144
KUMAR TARGETS OF MLL AF9 FUSION	0.102746	GO REGULATION OF MIDBRAIN DOPAMINERGIC NEURON DIFFERENTIATION	0.0218144
KAYO AGING MUSCLE DN	0.103916	GO REGULATION OF SODIUM DEPENDENT PHOSPHATE TRANSPORT	0.0218144
KEGG ASCORBATE AND ALDARATE METABOLISM	0.104433	GO POSITIVE REGULATION OF BLOOD VESSEL REMODELING	0.0218144
REACTOME BASIGIN INTERACTIONS	0.104433	GO INTERMEDIATE DENSITY LIPOPROTEIN PARTICLE	0.0218144
REACTOME GLUCURONIDATION	0.104433	GO ENDOLYSOSOME LUMEN	0.0218144
TOMIDA METASTASIS UP	0.104433	GO PROCOLLAGEN PROLINE 4 DIOXYGENASE ACTIVITY	0.0218144
OLSSON E2F3 TARGETS UP	0.104433	GO PROSTAGLANDIN E RECEPTOR ACTIVITY	0.0218144
NAKAJIMA EOSINOPHIL	0.104433	GO GALACTOSE BINDING	0.0218144
LIAN NEUTROPHIL GRANULE CONSTITUENTS	0.104433	GO TYPE 5 METABOTROPIC GLUTAMATE RECEPTOR BINDING	0.0218144
CHEN ETV5 TARGETS SERTOLI	0.104433	GO INHIBIN BINDING	0.0218144
BACOLOD RESISTANCE TO ALKYLATING AGENTS UP	0.104433	GO ATPASE INHIBITOR ACTIVITY	0.0218144
WEST ADRENOCORTICAL CARCINOMA VS ADENOMA DN	0.104433	GO NOREPINEPHRINE BINDING	0.0218144
LU TUMOR ANGIOGENESIS UP	0.104433	GO ANKYRIN REPEAT BINDING	0.0218144
STAMBOLSKY RESPONSE TO VITAMIN D3 DN	0.104433	GO VOLTAGE GATED SODIUM CHANNEL ACTIVITY INVOLVED IN CARDIAC MUSCLE CELL ACTION POTENTIAL	0.0218144
REACTOME PHASE 2 PLATEAU PHASE	0.104433	GO COLLAGEN BINDING INVOLVED IN CELL MATRIX ADHESION	0.0218144
REACTOME FRS MEDIATED FGFR2 SIGNALING	0.104433	GO RESPONSE TO METHOTREXATE	0.0218144
EPPERT HSC R	0.105312	GO NEGATIVE REGULATION OF B CELL DIFFERENTIATION	0.0218144
WANG CLIM2 TARGETS UP	0.106057	GO GLOMERULAR MESANGIAL CELL DEVELOPMENT	0.0218144
SCHLOSSER SERUM RESPONSE UP	0.106713	GO TRANSPORT ACROSS BLOOD BRAIN BARRIER	0.0218144
BIOCARTA CARM ER PATHWAY	0.108376	GO GLIAL CELL DERIVED NEUROTROPHIC FACTOR RECEPTOR ACTIVITY	0.0218144
PID ALK1 PATHWAY	0.108376	GO ADENOSINE RECEPTOR BINDING	0.0218144
ROYLANCE BREAST CANCER 16Q COPY NUMBER DN	0.108376	GO FIBRINOGEN BINDING	0.0218144
LI CISPLATIN RESISTANCE UP	0.108376	GO REGULATION OF NEURONAL SYNAPTIC PLASTICITY	0.0221456
TERAMOTO OPN TARGETS CLUSTER 6	0.108376	GO POSITIVE REGULATION OF RECEPTOR MEDIATED ENDOCYTOSIS	0.0221456
WILLIAMS ESR1 TARGETS UP	0.108376	GO NEUROMUSCULAR PROCESS CONTROLLING BALANCE	0.0221456
GUENTHER GROWTH SPHERICAL VS ADHERENT DN	0.108376	GO INTRASPECIES INTERACTION BETWEEN ORGANISMS	0.0221456
DING LUNG CANCER MUTATED SIGNIFICANTLY	0.108376	GO REGULATION OF CHONDROCYTE DIFFERENTIATION	0.0221456
GENTILE UV RESPONSE CLUSTER D9	0.108376	GO RESPONSE TO FUNGUS	0.0221456
ALONSO METASTASIS DN	0.108376	GO MESENCHYME MORPHOGENESIS	0.0221456
DAVIES MULTIPLE MYELOMA VS MGUS DN	0.108376	GO T TUBULE	0.0221456
REACTOME WNT LIGAND BIOGENESIS AND TRAFFICKING	0.108376	GO PEPTIDE HORMONE BINDING	0.0221456
REACTOME DECTIN 2 FAMILY	0.108376	GO P38MAPK CASCADE	0.0221456
REACTOME GLYCEROPHOSPHOLIPID BIOSYNTHESIS	0.10953	GO EXPORT ACROSS PLASMA MEMBRANE	0.0221456
RUTELLA RESPONSE TO HGF VS CSF2RB AND IL4 UP	0.109767	GO CARBOHYDRATE HOMEOSTASIS	0.0223771
GOBERT OLIGODENDROCYTE DIFFERENTIATION UP	0.110364	GO TRANSCRIPTION COREPRESSOR ACTIVITY	0.0223771
KEGG AXON GUIDANCE	0.110946	GO FEMALE GAMETE GENERATION	0.0225146
PID PDGFRB PATHWAY	0.110946	GO CELLULAR RESPONSE TO AMMONIUM ION	0.0225146
REACTOME FORMATION OF THE CORNIFIED ENVELOPE	0.110946	GO REGULATION OF MULTI ORGANISM PROCESS	0.02267
KOYAMA SEMA3B TARGETS UP	0.111581	GO REGULATION OF SPROUTING ANGIOGENESIS	0.0229457
KEGG PENTOSE PHOSPHATE PATHWAY	0.112302	GO RESPONSE TO ZINC ION	0.0229482
BIOCARTA AT1R PATHWAY	0.112302	GO NEURAL CREST CELL MIGRATION	0.0229482
NGUYEN NOTCH1 TARGETS UP	0.112302	GO ARACHIDONIC ACID METABOLIC PROCESS	0.0229482
LOPES METHYLATED IN COLON CANCER DN	0.112302	GO BLOOD VESSEL ENDOTHELIAL CELL PROLIFERATION INVOLVED IN SPROUTING ANGIOGENESIS	0.0229482
MIKKELSEN MCV6 LCP WITH H3K27ME3	0.112302	GO MACROPHAGE MIGRATION	0.0229482
REACTOME INTERLEUKIN RECEPTOR SHC SIGNALING	0.112302	GO POSITIVE REGULATION OF PROTEIN CONTAINING COMPLEX ASSEMBLY	0.0229794
LENAOUR DENDRITIC CELL MATURATION DN	0.112367	GO HEPATICOBILIARY SYSTEM DEVELOPMENT	0.0233812
MASSARWEH TAMOXIFEN RESISTANCE UP	0.112754	GO NEGATIVE REGULATION OF CELL CYCLE	0.0235796
YAGI AML WITH T 9 11 TRANSLOCATION	0.115222	GO CATECHOLAMINE METABOLIC PROCESS	0.0237627
QI HYPOXIA	0.115222	GO OVARIAN FOLLICLE DEVELOPMENT	0.0237627
KEGG PENTOSE AND GLUCURONATE INTERCONVERSIONS	0.116211	GO INFLAMMATORY RESPONSE TO ANTIGENIC STIMULUS	0.0237627
BIOCARTA NO1 PATHWAY	0.116211	GO BRUSH BORDER MEMBRANE	0.0237627
WANG RESPONSE TO BEXAROTENE DN	0.116211	GO BASAL PART OF CELL	0.0237627
WILLIAMS ESR2 TARGETS UP	0.116211	GO REGULATION OF NEUROTRANSMITTER TRANSPORT	0.0242658
RORIE TARGETS OF EWSR1 FLI1 FUSION DN	0.116211	GO INTERSPECIES INTERACTION BETWEEN ORGANISMS	0.0244206
DAIRKEE CANCER PRONE RESPONSE E2	0.116211	GO ANCHORED COMPONENT OF PLASMA MEMBRANE	0.024589
MATZUK MALE REPRODUCTION SERTOLI	0.116211	GO ICOSANOID BIOSYNTHETIC PROCESS	0.024589
BOYLAN MULTIPLE MYELOMA D CLUSTER UP	0.116211	GO TERTIARY GRANULE LUMEN	0.024589
MCMURRAY TP53 HRAS COOPERATION RESPONSE UP	0.116211	GO REGULATION OF INTERLEUKIN 1 SECRETION	0.024589
PLASARI NFIC TARGETS BASAL UP	0.116211	GO MORPHOGENESIS OF A POLARIZED EPITHELIUM	0.0247148
REACTOME DIGESTION AND ABSORPTION	0.116211	GO REGULATION OF RHO PROTEIN SIGNAL TRANSDUCTION	0.0247148
NIKOLSKY BREAST CANCER 17Q11 Q21 AMPLICON	0.116657	GO CHROMATIN	0.0251564
BIOCARTA BIOPEPTIDES PATHWAY	0.120102	GO NEGATIVE REGULATION OF DEFENSE RESPONSE	0.0251646
PID INTEGRIN2 PATHWAY	0.120102	GO DNA TEMPLATED TRANSCRIPTION INITIATION	0.0251646
LI WILMS TUMOR VS FETAL KIDNEY 2 UP	0.120102	GO ADULT BEHAVIOR	0.0251683
STANELLE E2F1 TARGETS	0.120102	GO MAMMARY GLAND DEVELOPMENT	0.0251683
ABE VEGFA TARGETS 30MIN	0.120102	GO POSITIVE REGULATION OF REACTIVE OXYGEN SPECIES BIOSYNTHETIC PROCESS	0.0254268
MATZUK CENTRAL FOR FEMALE FERTILITY	0.120102	GO REGULATION OF MACROPHAGE ACTIVATION	0.0254268
VALK AML CLUSTER 1	0.120102	GO POSITIVE REGULATION OF PROTEIN TYROSINE KINASE ACTIVITY	0.0254268
VALK AML CLUSTER 16	0.120102	GO CELL COMMUNICATION INVOLVED IN CARDIAC CONDUCTION	0.0254268
YAO TEMPORAL RESPONSE TO PROGESTERONE CLUSTER 5	0.120102	GO NEUROTRANSMITTER BINDING	0.0254268
SUMI HNF4A TARGETS	0.120102	GO RECEPTOR LOCALIZATION TO SYNAPSE	0.0254268
GENTLES LEUKEMIC STEM CELL UP	0.120102	GO NEUROTRANSMITTER RECEPTOR ACTIVITY INVOLVED IN REGULATION OF POSTSYNAPTIC MEMBRANE POTENTIAL	0.0254268
REACTOME EGR2 AND SOX10 MEDIATED INITIATION OF SCHWANN CELL MYELINATION	0.120102	GO STEM CELL DIFFERENTIATION	0.0258111
KIM RESPONSE TO TSA AND DECITABINE UP	0.120988	GO VESICLE MEMBRANE	0.0258441
CAIRO HEPATOBLASTOMA CLASSES UP	0.121121	GO IN UTERO EMBRYONIC DEVELOPMENT	0.0260872
LEE BMP2 TARGETS DN	0.121845	GO TETRAPYRROLE BINDING	0.0260887
FORTSCHEGGER PHF8 TARGETS UP	0.122948	GO REGULATION OF G PROTEIN COUPLED RECEPTOR SIGNALING PATHWAY	0.0260887
MARSON BOUND BY E2F4 UNSTIMULATED	0.123407	GO POSITIVE REGULATION OF RESPONSE TO EXTRACELLULAR STIMULUS	0.02612
KEGG ASTHMA	0.123977	GO NEGATIVE REGULATION OF CYTOKINE SECRETION INVOLVED IN IMMUNE RESPONSE	0.02612
PID EPHRINB REV PATHWAY	0.123977	GO REGULATION OF ANTIMICROBIAL HUMORAL RESPONSE	0.02612
PID RAS PATHWAY	0.123977	GO ANTIMICROBIAL PEPTIDE PRODUCTION	0.02612
LY AGING PREMATURE DN	0.123977	GO PLANAR CELL POLARITY PATHWAY INVOLVED IN AXIS ELONGATION	0.02612
BURTON ADIPOGENESIS 10	0.123977	GO POSITIVE REGULATION OF PHOSPHATIDYLINOSITOL BIOSYNTHETIC PROCESS	0.02612
VALK AML CLUSTER 12	0.123977	GO NEGATIVE REGULATION OF LAMELLIPODIUM ASSEMBLY	0.02612
CHIARETTI T ALL REFRACTORY TO THERAPY	0.123977	GO NEGATIVE REGULATION OF SCHWANN CELL PROLIFERATION	0.02612
KAMIKUBO MYELOID CEBPA NETWORK	0.123977	GO NEGATIVE REGULATION OF CGMP MEDIATED SIGNALING	0.02612
REACTOME LAMININ INTERACTIONS	0.123977	GO PEPTIDE CROSS LINKING VIA CHONDROITIN 4 SULFATE GLYCOSAMINOGLYCAN	0.02612
REACTOME SUMOYLATION OF INTRACELLULAR RECEPTORS	0.123977	GO BRANCHIOMOTOR NEURON AXON GUIDANCE	0.02612
REACTOME DOWNSTREAM SIGNALING OF ACTIVATED FGFR2	0.123977	GO REGULATION OF MESODERMAL CELL FATE SPECIFICATION	0.02612
JOHNSTONE PARVB TARGETS 3 UP	0.124429	GO INDUCTION OF BACTERIAL AGGLUTINATION	0.02612
KEGG SYSTEMIC LUPUS ERYTHEMATOSUS	0.125359	GO POLYSACCHARIDE DIGESTION	0.02612
ONDER CDH1 TARGETS 1 UP	0.125359	GO NONASSOCIATIVE LEARNING	0.02612
ALCALAY AML BY NPM1 LOCALIZATION UP	0.126824	GO POST EMBRYONIC EYE MORPHOGENESIS	0.02612
HOELZEL NF1 TARGETS UP	0.126824	GO FLAVONE METABOLIC PROCESS	0.02612
FIGUEROA AML METHYLATION CLUSTER 6 UP	0.126824	GO LUNG VASCULATURE DEVELOPMENT	0.02612
BLALOCK ALZHEIMERS DISEASE DN	0.127504	GO URETERIC BUD FORMATION	0.02612
BHAT ESR1 TARGETS VIA AKT1 UP	0.127805	GO MAMMARY GLAND BRANCHING INVOLVED IN PREGNANCY	0.02612
KEGG GLYCINE SERINE AND THREONINE METABOLISM	0.127834	GO REGULATION OF BRANCHING INVOLVED IN LUNG MORPHOGENESIS	0.02612
PID AVB3 OPN PATHWAY	0.127834	GO GLOMERULAR MESANGIAL CELL DIFFERENTIATION	0.02612
REACTOME ACTIVATED NOTCH1 TRANSMITS SIGNAL TO THE NUCLEUS	0.127834	GO MESENCHYMAL STEM CELL MAINTENANCE INVOLVED IN NEPHRON MORPHOGENESIS	0.02612
REACTOME TRAFFICKING OF AMPA RECEPTORS	0.127834	GO GLOMERULUS VASCULATURE MORPHOGENESIS	0.02612
THEODOROU MAMMARY TUMORIGENESIS	0.127834	GO MESANGIAL CELL DEVELOPMENT	0.02612
WANG IMMORTALIZED BY HOXA9 AND MEIS1 UP	0.127834	GO REGULATION OF METANEPHRIC GLOMERULUS DEVELOPMENT	0.02612
TSENG ADIPOGENIC POTENTIAL UP	0.127834	GO NEGATIVE REGULATION OF MONOCYTE CHEMOTAXIS	0.02612
KYNG ENVIRONMENTAL STRESS RESPONSE NOT BY GAMMA IN WS	0.127834	GO REGULATION OF PANCREATIC JUICE SECRETION	0.02612
BONOME OVARIAN CANCER POOR SURVIVAL UP	0.127834	GO KERATINOCYTE APOPTOTIC PROCESS	0.02612
HUNSBERGER EXERCISE REGULATED GENES	0.127834	GO MAINTENANCE OF POSTSYNAPTIC SPECIALIZATION STRUCTURE	0.02612
MEISSNER BRAIN ICP WITH H3K4ME3	0.127834	GO REGULATION OF PRESYNAPTIC MEMBRANE POTENTIAL	0.02612
BAUS TFF2 TARGETS UP	0.127834	GO REGULATION OF INFLAMMATORY RESPONSE TO WOUNDING	0.02612
REACTOME NICOTINATE METABOLISM	0.127834	GO REGULATION OF LONG CHAIN FATTY ACID IMPORT INTO CELL	0.02612
REACTOME METABOLISM OF RNA	0.128879	GO POSITIVE REGULATION OF LONG TERM SYNAPTIC DEPRESSION	0.02612
REACTOME CELL CYCLE	0.129287	GO NEURAL CREST CELL MIGRATION INVOLVED IN AUTONOMIC NERVOUS SYSTEM DEVELOPMENT	0.02612
DARWICHE SKIN TUMOR PROMOTER UP	0.131243	GO REGULATION OF RELAXATION OF CARDIAC MUSCLE	0.02612
RUIZ TNC TARGETS DN	0.131243	GO REGULATION OF TRAIL ACTIVATED APOPTOTIC SIGNALING PATHWAY	0.02612
PID NETRIN PATHWAY	0.131675	GO NEGATIVE REGULATION OF APOPTOTIC PROCESS INVOLVED IN DEVELOPMENT	0.02612
REACTOME TAK1 ACTIVATES NFKB BY PHOSPHORYLATION AND ACTIVATION OF IKKS COMPLEX	0.131675	GO INVADOPODIUM MEMBRANE	0.02612
STAEGE EWING FAMILY TUMOR	0.131675	GO GLYCINERGIC SYNAPSE	0.02612
JEPSEN SMRT TARGETS	0.131675	GO ALPHA ADRENERGIC RECEPTOR ACTIVITY	0.02612
POS HISTAMINE RESPONSE NETWORK	0.131675	GO NETRIN RECEPTOR ACTIVITY	0.02612
MEISSNER ES ICP WITH H3K4ME3	0.131675	GO PRIMARY AMINE OXIDASE ACTIVITY	0.02612
VALK AML CLUSTER 5	0.131675	GO LACTATE TRANSMEMBRANE TRANSPORTER ACTIVITY	0.02612
KORKOLA CORRELATED WITH POU5F1	0.131675	GO APOLIPOPROTEIN RECEPTOR BINDING	0.02612
BAE BRCA1 TARGETS DN	0.131675	GO PHOSPHATIDYLCHOLINE STEROL O ACYLTRANSFERASE ACTIVATOR ACTIVITY	0.02612
PLASARI TGFB1 SIGNALING VIA NFIC 10HR DN	0.131675	GO TERPENOID CATABOLIC PROCESS	0.02612
HUTTMANN B CLL POOR SURVIVAL UP	0.131739	GO VITAMIN K METABOLIC PROCESS	0.02612
ICHIBA GRAFT VERSUS HOST DISEASE 35D UP	0.132724	GO PLATELET ACTIVATING FACTOR METABOLIC PROCESS	0.02612
BROWNE HCMV INFECTION 30MIN DN	0.132724	GO CALCIUM ION IMPORT INTO SARCOPLASMIC RETICULUM	0.02612
GREGORY SYNTHETIC LETHAL WITH IMATINIB	0.134209	GO INTERCELLULAR CANALICULUS	0.02612
MITSIADES RESPONSE TO APLIDIN UP	0.135161	GO POSITIVE REGULATION OF OXIDOREDUCTASE ACTIVITY	0.0262762
BIOCARTA MET PATHWAY	0.135499	GO SCAFFOLD PROTEIN BINDING	0.0262762
REACTOME GLUCAGON SIGNALING IN METABOLIC REGULATION	0.135499	GO INTERLEUKIN 12 PRODUCTION	0.0262762
BARRIER CANCER RELAPSE NORMAL SAMPLE UP	0.135499	GO ATPASE COUPLED ION TRANSMEMBRANE TRANSPORTER ACTIVITY	0.0262762
LI CISPLATIN RESISTANCE DN	0.135499	GO ALCOHOL METABOLIC PROCESS	0.0263464
SIMBULAN UV RESPONSE NORMAL DN	0.135499	GO LEARNING	0.0265556
FRIDMAN IMMORTALIZATION DN	0.135499	GO POSITIVE REGULATION OF SMALL MOLECULE METABOLIC PROCESS	0.0265556
CUI TCF21 TARGETS DN	0.135499	GO ORGANOPHOSPHATE METABOLIC PROCESS	0.0271236
BANDRES RESPONSE TO CARMUSTIN MGMT 24HR DN	0.135499	GO NEGATIVE REGULATION OF MUSCLE CELL APOPTOTIC PROCESS	0.027137
ZHAN LATE DIFFERENTIATION GENES UP	0.135499	GO CALCIUM ION TRANSMEMBRANE IMPORT INTO CYTOSOL	0.0275028
ZHAN V1 LATE DIFFERENTIATION GENES UP	0.135499	GO POSITIVE REGULATION OF NF KAPPAB TRANSCRIPTION FACTOR ACTIVITY	0.027983
PLASARI TGFB1 SIGNALING VIA NFIC 1HR UP	0.135499	GO NEGATIVE REGULATION OF CYTOSKELETON ORGANIZATION	0.027983
REACTOME FGFR2 MUTANT RECEPTOR ACTIVATION	0.135499	GO ORGANIC ACID TRANSMEMBRANE TRANSPORTER ACTIVITY	0.027983
REACTOME CARGO CONCENTRATION IN THE ER	0.135499	GO REGULATION OF ORGANIC ACID TRANSPORT	0.028009
REACTOME PLASMA LIPOPROTEIN CLEARANCE	0.135499	GO NEURON PROJECTION REGENERATION	0.028009
GENTILE UV HIGH DOSE DN	0.135715	GO MEMBRANE PROTEIN PROTEOLYSIS	0.028009
GABRIELY MIR21 TARGETS	0.135715	GO GLIAL CELL ACTIVATION	0.028009
TSAI RESPONSE TO IONIZING RADIATION	0.13719	GO NEGATIVE REGULATION OF SIGNALING RECEPTOR ACTIVITY	0.028009
WAKABAYASHI ADIPOGENESIS PPARG RXRA BOUND WITH H4K20ME1 MARK	0.13719	GO PEPTIDYL AMINO ACID MODIFICATION	0.0283255
BASAKI YBX1 TARGETS UP	0.137719	GO ENZYME ACTIVATOR ACTIVITY	0.0284309
SENESE HDAC1 TARGETS UP	0.139083	GO TUBE FORMATION	0.0284678
GAUSSMANN MLL AF4 FUSION TARGETS G DN	0.139306	GO APPENDAGE MORPHOGENESIS	0.0284678
WANG RESPONSE TO BEXAROTENE UP	0.139306	GO PHOSPHOLIPID BIOSYNTHETIC PROCESS	0.0288437
BILANGES SERUM RESPONSE TRANSLATION	0.139306	GO REGULATION OF CALCIUM ION TRANSPORT	0.0288437
REACTOME NEGATIVE REGULATION OF FGFR2 SIGNALING	0.139306	GO POSITIVE REGULATION OF INTERLEUKIN 1 PRODUCTION	0.0288922
GARGALOVIC RESPONSE TO OXIDIZED PHOSPHOLIPIDS PINK DN	0.139306	GO PLATELET AGGREGATION	0.0288922
REACTOME SIGNALING BY HEDGEHOG	0.141689	GO TRANSMITTER GATED CHANNEL ACTIVITY	0.0288922
MIKKELSEN ES ICP WITH H3K4ME3	0.141777	GO DENDRITIC SPINE MORPHOGENESIS	0.0288922
AIGNER ZEB1 TARGETS	0.143096	GO POSITIVE REGULATION OF BLOOD VESSEL DIAMETER	0.0288922
XU HGF SIGNALING NOT VIA AKT1 48HR UP	0.143096	GO TOLL LIKE RECEPTOR SIGNALING PATHWAY	0.028957
LIU LIVER CANCER	0.143096	GO REGULATION OF EPIDERMAL CELL DIFFERENTIATION	0.0297864
FRASOR RESPONSE TO ESTRADIOL UP	0.143096	GO NEGATIVE REGULATION OF HORMONE SECRETION	0.0297864
WEIGEL OXIDATIVE STRESS BY TBH AND H2O2	0.143096	GO NEUROTRANSMITTER METABOLIC PROCESS	0.0299487
ABE VEGFA TARGETS 2HR	0.143096	GO ACTIVATION OF MAPK ACTIVITY	0.0299487
JIANG AGING HYPOTHALAMUS DN	0.143096	GO NUCLEAR CHROMOSOME	0.0299961
HONMA DOCETAXEL RESISTANCE	0.143096	GO RESPONSE TO OXYGEN LEVELS	0.030149
QI HYPOXIA TARGETS OF HIF1A AND FOXA2	0.143096	GO LUTEOLYSIS	0.0304068
BIDUS METASTASIS DN	0.146219	GO INNER CELL MASS CELL DIFFERENTIATION	0.0304068
SIG PIP3 SIGNALING IN B LYMPHOCYTES	0.14687	GO ATRIAL CARDIAC MUSCLE TISSUE DEVELOPMENT	0.0304068
REACTOME STRIATED MUSCLE CONTRACTION	0.14687	GO REGULATION OF TRANSCRIPTION FROM RNA POLYMERASE II PROMOTER INVOLVED IN MYOCARDIAL PRECURSOR CELL DIFFERENTIATION	0.0304068
REACTOME GLUTATHIONE CONJUGATION	0.14687	GO PANCREATIC A CELL DIFFERENTIATION	0.0304068
RIZ ERYTHROID DIFFERENTIATION 12HR	0.14687	GO REGULATION OF EXTRACELLULAR MATRIX CONSTITUENT SECRETION	0.0304068
MORI PLASMA CELL DN	0.14687	GO NEGATIVE REGULATION OF FIBROBLAST MIGRATION	0.0304068
HANN RESISTANCE TO BCL2 INHIBITOR UP	0.14687	GO POSITIVE REGULATION OF SEQUESTERING OF TRIGLYCERIDE	0.0304068
BOYLAN MULTIPLE MYELOMA C CLUSTER UP	0.14687	GO INTESTINE SMOOTH MUSCLE CONTRACTION	0.0304068
REACTOME INTERLEUKIN 7 SIGNALING	0.14687	GO URINARY TRACT SMOOTH MUSCLE CONTRACTION	0.0304068
SCHAEFFER PROSTATE DEVELOPMENT 6HR DN	0.148678	GO LACTATE TRANSPORT	0.0304068
DELACROIX RAR BOUND ES	0.150301	GO CORTICOSPINAL TRACT MORPHOGENESIS	0.0304068
REACTOME CA DEPENDENT EVENTS	0.150627	GO NEURONAL SIGNAL TRANSDUCTION	0.0304068
RIZ ERYTHROID DIFFERENTIATION 6HR	0.150627	GO PURINE NUCLEOTIDE SALVAGE	0.0304068
HU GENOTOXIN ACTION DIRECT VS INDIRECT 4HR	0.150627	GO NEGATIVE REGULATION OF GONADOTROPIN SECRETION	0.0304068
WANG LSD1 TARGETS DN	0.150627	GO POSITIVE REGULATION OF GONADOTROPIN SECRETION	0.0304068
HOFFMANN SMALL PRE BII TO IMMATURE B LYMPHOCYTE DN	0.150627	GO REGULATION OF CDC42 PROTEIN SIGNAL TRANSDUCTION	0.0304068
VALK AML WITH CEBPA	0.150627	GO LACRIMAL GLAND DEVELOPMENT	0.0304068
TAKEDA TARGETS OF NUP98 HOXA9 FUSION 8D UP	0.150778	GO POSITIVE REGULATION OF TRANSFORMING GROWTH FACTOR BETA1 PRODUCTION	0.0304068
REACTOME INTRACELLULAR SIGNALING BY SECOND MESSENGERS	0.150981	GO ANTERIOR POSTERIOR AXON GUIDANCE	0.0304068
NIKOLSKY BREAST CANCER 8Q23 Q24 AMPLICON	0.152304	GO POSITIVE REGULATION OF NAD P H OXIDASE ACTIVITY	0.0304068
SENGUPTA EBNA1 ANTICORRELATED	0.152304	GO PARACRINE SIGNALING	0.0304068
KIM ALL DISORDERS OLIGODENDROCYTE NUMBER CORR UP	0.15318	GO THIAMINE CONTAINING COMPOUND METABOLIC PROCESS	0.0304068
BYSTRYKH HEMATOPOIESIS STEM CELL AND BRAIN QTL TRANS	0.153833	GO NEGATIVE REGULATION OF MACROPHAGE DIFFERENTIATION	0.0304068
PID RAC1 REG PATHWAY	0.154368	GO FOLLICLE STIMULATING HORMONE SECRETION	0.0304068
GAUSSMANN MLL AF4 FUSION TARGETS D UP	0.154368	GO EPINEPHRINE TRANSPORT	0.0304068
APPIERTO RESPONSE TO FENRETINIDE UP	0.154368	GO POINTED END ACTIN FILAMENT CAPPING	0.0304068
HERNANDEZ MITOTIC ARREST BY DOCETAXEL 1 DN	0.154368	GO FLAVONOID GLUCURONIDATION	0.0304068
LIANG HEMATOPOIESIS STEM CELL NUMBER SMALL VS HUGE UP	0.154368	GO RIGHTING REFLEX	0.0304068
GENTILE UV RESPONSE CLUSTER D2	0.154368	GO CONVERGENT EXTENSION INVOLVED IN AXIS ELONGATION	0.0304068
HUANG FOXA2 TARGETS DN	0.154368	GO LUNG GROWTH	0.0304068
BOHN PRIMARY IMMUNODEFICIENCY SYNDROM DN	0.154368	GO MOTOR BEHAVIOR	0.0304068
VALK AML CLUSTER 11	0.154368	GO NEGATIVE REGULATION OF CHEMOKINE MEDIATED SIGNALING PATHWAY	0.0304068
DARWICHE PAPILLOMA RISK LOW UP	0.1569	GO RESPONSE TO CGMP	0.0304068
PID AURORA B PATHWAY	0.158092	GO CELLULAR RESPONSE TO MAGNESIUM ION	0.0304068
AMIT EGF RESPONSE 60 MCF10A	0.158092	GO SEQUESTERING OF IRON ION	0.0304068
SHIPP DLBCL CURED VS FATAL UP	0.158092	GO NEGATIVE REGULATION OF HYDROGEN PEROXIDE MEDIATED PROGRAMMED CELL DEATH	0.0304068
ZHENG FOXP3 TARGETS IN T LYMPHOCYTE DN	0.158092	GO REGULATION OF ENDOTHELIAL TUBE MORPHOGENESIS	0.0304068
SPIRA SMOKERS LUNG CANCER UP	0.158092	GO DORSAL ROOT GANGLION DEVELOPMENT	0.0304068
PID ER NONGENOMIC PATHWAY	0.1618	GO NEGATIVE REGULATION OF MESODERM DEVELOPMENT	0.0304068
PID EPHB FWD PATHWAY	0.1618	GO DYSTROGLYCAN COMPLEX	0.0304068
PID FOXM1 PATHWAY	0.1618	GO CELL BODY FIBER	0.0304068
LIAO HAVE SOX4 BINDING SITES	0.1618	GO MULTIVESICULAR BODY LUMEN	0.0304068
BURTON ADIPOGENESIS PEAK AT 16HR	0.1618	GO CARDIAC MYOFIBRIL	0.0304068
GU PDEF TARGETS DN	0.1618	GO FATTY ACID TRANSMEMBRANE TRANSPORTER ACTIVITY	0.0304068
HOFFMANN IMMATURE TO MATURE B LYMPHOCYTE UP	0.1618	GO MORPHOGEN ACTIVITY	0.0304068
MEISSNER BRAIN HCP WITH H3 UNMETHYLATED	0.1618	GO OXIDOREDUCTASE ACTIVITY ACTING ON PAIRED DONORS WITH INCORPORATION OR REDUCTION OF MOLECULAR OXYGEN REDUCED PTERIDINE AS ONE DONOR AND INCORPORATION OF ONE ATOM OF OXYGEN	0.0304068
BOYAULT LIVER CANCER SUBCLASS G1 DN	0.1618	GO TRANSMEMBRANE RECEPTOR PROTEIN TYROSINE KINASE ACTIVATOR ACTIVITY	0.0304068
KAMMINGA SENESCENCE	0.1618	GO LBD DOMAIN BINDING	0.0304068
HELLER HDAC TARGETS UP	0.162508	GO ENDOPEPTIDASE ACTIVATOR ACTIVITY	0.0304068
PHONG TNF RESPONSE VIA P38 PARTIAL	0.163069	GO REGULATION OF INTESTINAL CHOLESTEROL ABSORPTION	0.0304068
KEGG ALZHEIMERS DISEASE	0.164618	GO POSITIVE REGULATION OF INTERLEUKIN 1 BIOSYNTHETIC PROCESS	0.0304068
KEGG PORPHYRIN AND CHLOROPHYLL METABOLISM	0.165492	GO MAINTENANCE OF PROTEIN LOCATION IN EXTRACELLULAR REGION	0.0304068
PID ECADHERIN STABILIZATION PATHWAY	0.165492	GO GLUCOSAMINE CONTAINING COMPOUND CATABOLIC PROCESS	0.0304068
REACTOME DAG AND IP3 SIGNALING	0.165492	GO NUCLEAR HORMONE RECEPTOR BINDING	0.0304512
CROONQUIST NRAS SIGNALING UP	0.165492	GO CIRCADIAN REGULATION OF GENE EXPRESSION	0.0306915
VALK AML WITH FLT3 ITD	0.165492	GO POSITIVE REGULATION OF CARDIAC MUSCLE TISSUE DEVELOPMENT	0.0306915
KIM WT1 TARGETS 12HR UP	0.16617	GO GLYCEROLIPID CATABOLIC PROCESS	0.0306915
TORCHIA TARGETS OF EWSR1 FLI1 FUSION DN	0.166764	GO G PROTEIN COUPLED AMINE RECEPTOR ACTIVITY	0.0306915
RUTELLA RESPONSE TO CSF2RB AND IL4 DN	0.167833	GO NEGATIVE REGULATION OF RNA BIOSYNTHETIC PROCESS	0.0308169
PID TCPTP PATHWAY	0.169167	GO ADAPTIVE THERMOGENESIS	0.0309581
PID BMP PATHWAY	0.169167	GO NEUROTRANSMITTER TRANSPORT	0.0313426
BARRIER COLON CANCER RECURRENCE UP	0.169167	GO CELLULAR IRON ION HOMEOSTASIS	0.0316075
KLEIN TARGETS OF BCR ABL1 FUSION	0.169167	GO LYMPHOCYTE CHEMOTAXIS	0.0316075
ZHAN MULTIPLE MYELOMA DN	0.169167	GO PROTEOGLYCAN BIOSYNTHETIC PROCESS	0.0316075
WENG POR TARGETS LIVER UP	0.169167	GO MUSCLE FIBER DEVELOPMENT	0.0316075
MCGARVEY SILENCED BY METHYLATION IN COLON CANCER	0.169167	GO KILLING OF CELLS OF OTHER ORGANISM	0.0316075
ZHAN EARLY DIFFERENTIATION GENES DN	0.169167	GO INSULIN SECRETION INVOLVED IN CELLULAR RESPONSE TO GLUCOSE STIMULUS	0.0316075
ASGHARZADEH NEUROBLASTOMA POOR SURVIVAL DN	0.169167	GO INTERLEUKIN 1 SECRETION	0.0316075
ZHAN MULTIPLE MYELOMA MF DN	0.169167	GO NEGATIVE REGULATION OF LIPID LOCALIZATION	0.0316075
REACTOME GLUCAGON LIKE PEPTIDE 1 GLP1 REGULATES INSULIN SECRETION	0.169167	GO REGULATION OF CELLULAR CATABOLIC PROCESS	0.0319301
GAUSSMANN MLL AF4 FUSION TARGETS C UP	0.169281	GO REGULATION OF CELL SHAPE	0.0319853
SMID BREAST CANCER LUMINAL B UP	0.169281	GO ORGANIC HYDROXY COMPOUND BIOSYNTHETIC PROCESS	0.0320792
DUTERTRE ESTRADIOL RESPONSE 24HR UP	0.171053	GO NEGATIVE REGULATION OF IMMUNE RESPONSE	0.0325056
CREIGHTON ENDOCRINE THERAPY RESISTANCE 5	0.171151	GO POSITIVE REGULATION OF ION TRANSMEMBRANE TRANSPORT	0.0325056
PID CXCR3 PATHWAY	0.172826	GO ENDOTHELIAL CELL APOPTOTIC PROCESS	0.0325342
REACTOME GABA B RECEPTOR ACTIVATION	0.172826	GO REGULATION OF CALCIUM ION TRANSMEMBRANE TRANSPORT	0.0330302
REACTOME VOLTAGE GATED POTASSIUM CHANNELS	0.172826	GO TRANSPORT VESICLE	0.0330663
RIZ ERYTHROID DIFFERENTIATION CCNE1	0.172826	GO RESPIRATORY GASEOUS EXCHANGE BY RESPIRATORY SYSTEM	0.0334714
LUI THYROID CANCER CLUSTER 2	0.172826	GO CARDIAC MUSCLE TISSUE MORPHOGENESIS	0.0334714
VARELA ZMPSTE24 TARGETS UP	0.172826	GO ADHERENS JUNCTION ORGANIZATION	0.0334714
LEIN ASTROCYTE MARKERS	0.172826	GO POTASSIUM ION TRANSMEMBRANE TRANSPORTER ACTIVITY	0.0335592
FUJII YBX1 TARGETS UP	0.172826	GO NEGATIVE REGULATION OF INTRACELLULAR SIGNAL TRANSDUCTION	0.0337649
ELLWOOD MYC TARGETS DN	0.172826	GO POSITIVE REGULATION OF GROWTH	0.033965
GOBERT CORE OLIGODENDROCYTE DIFFERENTIATION	0.172826	GO ENDOCYTIC VESICLE MEMBRANE	0.0340927
REACTOME VASOPRESSIN REGULATES RENAL WATER HOMEOSTASIS VIA AQUAPORINS	0.172826	GO EXTRINSIC COMPONENT OF PLASMA MEMBRANE	0.0340927
REACTOME SIGNALING BY FGFR2 IN DISEASE	0.172826	GO CALCIUM ION REGULATED EXOCYTOSIS	0.0344192
FARMER BREAST CANCER APOCRINE VS LUMINAL	0.175373	GO SECONDARY METABOLIC PROCESS	0.0344192
KEGG AMINO SUGAR AND NUCLEOTIDE SUGAR METABOLISM	0.17647	GO CALCIUM CHANNEL COMPLEX	0.0344192
LIU TARGETS OF VMYB VS CMYB DN	0.17647	GO REGULATION OF NITRIC OXIDE BIOSYNTHETIC PROCESS	0.0344192
TONKS TARGETS OF RUNX1 RUNX1T1 FUSION SUSTAINDED IN ERYTHROCYTE UP	0.17647	GO REGULATION OF FEVER GENERATION	0.0346748
KERLEY RESPONSE TO CISPLATIN UP	0.17647	GO NEGATIVE REGULATION OF COFACTOR METABOLIC PROCESS	0.0346748
ROVERSI GLIOMA LOH REGIONS	0.17647	GO OVULATION FROM OVARIAN FOLLICLE	0.0346748
KAAB FAILED HEART VENTRICLE DN	0.17647	GO ENDODERMAL CELL FATE SPECIFICATION	0.0346748
REACTOME DAP12 INTERACTIONS	0.17647	GO BLOOD VESSEL MATURATION	0.0346748
REACTOME INTERLEUKIN 2 FAMILY SIGNALING	0.17647	GO WOUND HEALING INVOLVED IN INFLAMMATORY RESPONSE	0.0346748
REACTOME ASSEMBLY AND CELL SURFACE PRESENTATION OF NMDA RECEPTORS	0.17647	GO TACHYKININ RECEPTOR SIGNALING PATHWAY	0.0346748
ACEVEDO NORMAL TISSUE ADJACENT TO LIVER TUMOR UP	0.1771	GO PHENYLPROPANOID METABOLIC PROCESS	0.0346748
SIG CHEMOTAXIS	0.180097	GO REGULATION OF PHOSPHATIDYLINOSITOL BIOSYNTHETIC PROCESS	0.0346748
LUI THYROID CANCER PAX8 PPARG UP	0.180097	GO POSITIVE REGULATION OF CHOLESTEROL STORAGE	0.0346748
SHIPP DLBCL VS FOLLICULAR LYMPHOMA DN	0.180097	GO POSITIVE REGULATION OF TRIGLYCERIDE CATABOLIC PROCESS	0.0346748
HALMOS CEBPA TARGETS DN	0.180097	GO REGULATION OF PHOSPHATE TRANSPORT	0.0346748
LEE METASTASIS AND ALTERNATIVE SPLICING DN	0.180097	GO HEME TRANSPORT	0.0346748
SAGIV CD24 TARGETS DN	0.180097	GO PEPTIDYL PROLINE HYDROXYLATION TO 4 HYDROXY L PROLINE	0.0346748
REACTOME ADAPTIVE IMMUNE SYSTEM	0.180587	GO SEQUESTERING OF ZINC ION	0.0346748
MULLIGHAN NPM1 SIGNATURE 3 UP	0.180815	GO CELL PROLIFERATION IN MIDBRAIN	0.0346748
TAKEDA TARGETS OF NUP98 HOXA9 FUSION 16D UP	0.181819	GO MONOCYTE EXTRAVASATION	0.0346748
HAHTOLA MYCOSIS FUNGOIDES SKIN UP	0.181819	GO REGULATION OF PHOTORECEPTOR CELL DIFFERENTIATION	0.0346748
STEIN ESRRA TARGETS	0.181821	GO POST EMBRYONIC ANIMAL ORGAN MORPHOGENESIS	0.0346748
BUYTAERT PHOTODYNAMIC THERAPY STRESS UP	0.18206	GO NEURON FATE DETERMINATION	0.0346748
MARTORIATI MDM4 TARGETS NEUROEPITHELIUM UP	0.183396	GO PRONEPHROS DEVELOPMENT	0.0346748
REACTOME FATTY ACID METABOLISM	0.183396	GO PROGESTERONE RECEPTOR SIGNALING PATHWAY	0.0346748
SIG BCR SIGNALING PATHWAY	0.183708	GO NEGATIVE REGULATION OF MEMBRANE PROTEIN ECTODOMAIN PROTEOLYSIS	0.0346748
LUI THYROID CANCER PAX8 PPARG DN	0.183708	GO REGULATION OF RESTING MEMBRANE POTENTIAL	0.0346748
STOSSI RESPONSE TO ESTRADIOL	0.183708	GO NEGATIVE REGULATION OF INSULIN SECRETION INVOLVED IN CELLULAR RESPONSE TO GLUCOSE STIMULUS	0.0346748
BURTON ADIPOGENESIS PEAK AT 2HR	0.183708	GO RENAL SYSTEM VASCULATURE MORPHOGENESIS	0.0346748
KRASNOSELSKAYA ILF3 TARGETS DN	0.183708	GO HINDGUT DEVELOPMENT	0.0346748
NUTT GBM VS AO GLIOMA DN	0.183708	GO THYROID HORMONE TRANSPORT	0.0346748
HOLLERN MICROACINAR BREAST TUMOR UP	0.183708	GO OLIGODENDROCYTE PROGENITOR PROLIFERATION	0.0346748
REACTOME CELL CYCLE MITOTIC	0.186359	GO CELLULAR RESPONSE TO UV B	0.0346748
PID IL6 7 PATHWAY	0.187304	GO NEGATIVE REGULATION OF MONONUCLEAR CELL MIGRATION	0.0346748
PID DELTA NP63 PATHWAY	0.187304	GO MESENCHYMAL CELL DIFFERENTIATION INVOLVED IN KIDNEY DEVELOPMENT	0.0346748
RASHI RESPONSE TO IONIZING RADIATION 4	0.187304	GO METANEPHRIC GLOMERULUS VASCULATURE DEVELOPMENT	0.0346748
YAMASHITA LIVER CANCER STEM CELL UP	0.187304	GO POSITIVE REGULATION OF EXTRACELLULAR MATRIX DISASSEMBLY	0.0346748
DAVICIONI MOLECULAR ARMS VS ERMS UP	0.18851	GO NEGATIVE REGULATION OF STEM CELL POPULATION MAINTENANCE	0.0346748
RUTELLA RESPONSE TO CSF2RB AND IL4 UP	0.189617	GO NEGATIVE REGULATION OF LAMELLIPODIUM ORGANIZATION	0.0346748
BLUM RESPONSE TO SALIRASIB DN	0.190724	GO PERICYTE CELL DIFFERENTIATION	0.0346748
ZHAN MULTIPLE MYELOMA CD2 UP	0.190884	GO POSITIVE REGULATION OF ASPARTIC TYPE PEPTIDASE ACTIVITY	0.0346748
ZHAN MULTIPLE MYELOMA MF UP	0.190884	GO CELLULAR RESPONSE TO INSULIN LIKE GROWTH FACTOR STIMULUS	0.0346748
BROWNE HCMV INFECTION 2HR DN	0.190884	GO EXTRINSIC COMPONENT OF EXTERNAL SIDE OF PLASMA MEMBRANE	0.0346748
DELACROIX RAR TARGETS UP	0.190884	GO SPHERICAL HIGH DENSITY LIPOPROTEIN PARTICLE	0.0346748
REACTOME IRS MEDIATED SIGNALLING	0.190884	GO CHITIN BINDING	0.0346748
REACTOME INTERLEUKIN 3 INTERLEUKIN 5 AND GM CSF SIGNALING	0.190884	GO PROCOLLAGEN PROLINE DIOXYGENASE ACTIVITY	0.0346748
TAKEDA TARGETS OF NUP98 HOXA9 FUSION 3D UP	0.192898	GO INTERLEUKIN 17 RECEPTOR ACTIVITY	0.0346748
SPIELMAN LYMPHOBLAST EUROPEAN VS ASIAN DN	0.193537	GO ACETYLCHOLINE RECEPTOR INHIBITOR ACTIVITY	0.0346748
NUYTTEN NIPP1 TARGETS DN	0.193795	GO PEPTIDYL PROLINE 4 DIOXYGENASE ACTIVITY	0.0346748
JOHNSTONE PARVB TARGETS 3 DN	0.194222	GO VASCULAR ENDOTHELIAL GROWTH FACTOR RECEPTOR 2 BINDING	0.0346748
KEGG GLYCEROLIPID METABOLISM	0.194448	GO ROUNDABOUT BINDING	0.0346748
EBAUER TARGETS OF PAX3 FOXO1 FUSION DN	0.194448	GO EPINEPHRINE BINDING	0.0346748
ZHAN MULTIPLE MYELOMA MS UP	0.194448	GO ACTIVIN RECEPTOR BINDING	0.0346748
BOYLAN MULTIPLE MYELOMA C UP	0.194448	GO POSITIVE REGULATION OF DNA BIOSYNTHETIC PROCESS	0.0353773
STAMBOLSKY TARGETS OF MUTATED TP53 UP	0.194448	GO REGULATION OF SMOOTH MUSCLE CONTRACTION	0.0353773
STAMBOLSKY TARGETS OF MUTATED TP53 DN	0.194448	GO POSITIVE REGULATION OF CYTOKINE BIOSYNTHETIC PROCESS	0.0353773
GRAHAM CML DIVIDING VS NORMAL QUIESCENT UP	0.194489	GO NEURON FATE COMMITMENT	0.0353773
RICKMAN METASTASIS UP	0.196289	GO MULTI ORGANISM BEHAVIOR	0.0353773
ALCALAY AML BY NPM1 LOCALIZATION DN	0.197674	GO CARDIOCYTE DIFFERENTIATION	0.0362704
KEGG GLUTATHIONE METABOLISM	0.197996	GO NEGATIVE REGULATION OF SMOOTH MUSCLE CELL PROLIFERATION	0.0363457
KENNY CTNNB1 TARGETS UP	0.197996	GO POSITIVE REGULATION OF SYNAPSE ASSEMBLY	0.0363457
MILI PSEUDOPODIA	0.197996	GO CELLULAR RESPONSE TO VASCULAR ENDOTHELIAL GROWTH FACTOR STIMULUS	0.0363457
CHANGOLKAR H2AFY TARGETS UP	0.197996	GO MAIN AXON	0.0363457
KEGG DRUG METABOLISM OTHER ENZYMES	0.201529	GO SYNAPSE ORGANIZATION	0.0371133
APPIERTO RESPONSE TO FENRETINIDE DN	0.201529	GO GLYCEROLIPID METABOLIC PROCESS	0.0371133
LUI THYROID CANCER CLUSTER 1	0.201529	GO REGULATION OF LIPID METABOLIC PROCESS	0.0371133
MARTIN VIRAL GPCR SIGNALING DN	0.201529	GO CELLULAR RESPONSE TO RETINOIC ACID	0.0373242
KOHOUTEK CCNT1 TARGETS	0.201529	GO CILIARY MEMBRANE	0.0373242
ROESSLER LIVER CANCER METASTASIS DN	0.201529	GO INORGANIC ANION TRANSPORT	0.0373855
REACTOME EPH EPHRIN MEDIATED REPULSION OF CELLS	0.201529	GO CELLULAR RESPONSE TO REACTIVE OXYGEN SPECIES	0.0379495
KRIGE RESPONSE TO TOSEDOSTAT 6HR UP	0.201572	GO SOMITOGENESIS	0.0383128
KEGG STARCH AND SUCROSE METABOLISM	0.205046	GO LIPID STORAGE	0.0383128
KEGG TASTE TRANSDUCTION	0.205046	GO SKELETAL MUSCLE ORGAN DEVELOPMENT	0.038518
REACTOME DEFENSINS	0.205046	GO CELL KILLING	0.038518
REACTOME AQUAPORIN MEDIATED TRANSPORT	0.205046	GO POSTSYNAPSE ORGANIZATION	0.038518
ROSS AML WITH CBFB MYH11 FUSION	0.205046	GO NEUROTRANSMITTER SECRETION	0.038518
KENNY CTNNB1 TARGETS DN	0.205046	GO LIPID BIOSYNTHETIC PROCESS	0.0388748
BREDEMEYER RAG SIGNALING VIA ATM NOT VIA NFKB UP	0.205046	GO POSITIVE REGULATION OF ADENYLATE CYCLASE ACTIVITY	0.038924
BROWNE HCMV INFECTION 1HR UP	0.205046	GO NEGATIVE REGULATION OF CALCIUM ION DEPENDENT EXOCYTOSIS	0.038924
MCBRYAN PUBERTAL BREAST 6 7WK UP	0.207266	GO NEGATIVE REGULATION OF CALCIUM ION IMPORT	0.038924
KEGG AMYOTROPHIC LATERAL SCLEROSIS ALS	0.208548	GO SERINE TYPE EXOPEPTIDASE ACTIVITY	0.038924
PID AR TF PATHWAY	0.208548	GO OSTEOCLAST PROLIFERATION	0.038924
CHIARADONNA NEOPLASTIC TRANSFORMATION KRAS CDC25 DN	0.208548	GO NEGATIVE REGULATION OF ANTIGEN PROCESSING AND PRESENTATION	0.038924
SHETH LIVER CANCER VS TXNIP LOSS PAM6	0.208548	GO SHORT TERM MEMORY	0.038924
ZHOU TNF SIGNALING 4HR	0.208548	GO ISOPRENOID CATABOLIC PROCESS	0.038924
BACOLOD RESISTANCE TO ALKYLATING AGENTS DN	0.208548	GO SCHWANN CELL PROLIFERATION	0.038924
BOYAULT LIVER CANCER SUBCLASS G3 DN	0.208548	GO PERIPHERAL NERVOUS SYSTEM AXON REGENERATION	0.038924
YAMASHITA LIVER CANCER WITH EPCAM UP	0.208548	GO ARTERY SMOOTH MUSCLE CONTRACTION	0.038924
WANG LMO4 TARGETS DN	0.208665	GO NEURONAL ACTION POTENTIAL PROPAGATION	0.038924
TONKS TARGETS OF RUNX1 RUNX1T1 FUSION HSC DN	0.20887	GO FACIAL NERVE STRUCTURAL ORGANIZATION	0.038924
KYNG WERNER SYNDROM AND NORMAL AGING DN	0.210475	GO SEQUESTERING OF EXTRACELLULAR LIGAND FROM RECEPTOR	0.038924
KEGG ARGININE AND PROLINE METABOLISM	0.212035	GO KETONE CATABOLIC PROCESS	0.038924
REACTOME INSULIN RECEPTOR SIGNALLING CASCADE	0.212035	GO HEMOGLOBIN BIOSYNTHETIC PROCESS	0.038924
SUNG METASTASIS STROMA DN	0.212035	GO NEGATIVE REGULATION OF INSULIN LIKE GROWTH FACTOR RECEPTOR SIGNALING PATHWAY	0.038924
LEE LIVER CANCER MYC UP	0.212035	GO SODIUM DEPENDENT PHOSPHATE TRANSPORT	0.038924
HENDRICKS SMARCA4 TARGETS UP	0.212035	GO BONE MARROW DEVELOPMENT	0.038924
DEMAGALHAES AGING UP	0.212035	GO CYTOLYSIS IN OTHER ORGANISM	0.038924
REACTOME G PROTEIN MEDIATED EVENTS	0.212035	GO XENOBIOTIC GLUCURONIDATION	0.038924
STARK PREFRONTAL CORTEX 22Q11 DELETION UP	0.215297	GO POSITIVE REGULATION OF GROWTH HORMONE SECRETION	0.038924
KEGG STEROID HORMONE BIOSYNTHESIS	0.215506	GO DIAPHRAGM DEVELOPMENT	0.038924
PID FGF PATHWAY	0.215506	GO URETERIC BUD ELONGATION	0.038924
NAGASHIMA NRG1 SIGNALING DN	0.215506	GO IRIS MORPHOGENESIS	0.038924
DIRMEIER LMP1 RESPONSE LATE UP	0.215506	GO CORNEA DEVELOPMENT IN CAMERA TYPE EYE	0.038924
YAMAZAKI TCEB3 TARGETS DN	0.216907	GO CELLULAR RESPONSE TO PARATHYROID HORMONE STIMULUS	0.038924
TONKS TARGETS OF RUNX1 RUNX1T1 FUSION MONOCYTE DN	0.218962	GO GLOMERULUS MORPHOGENESIS	0.038924
TANG SENESCENCE TP53 TARGETS DN	0.218962	GO MESONEPHRIC DUCT DEVELOPMENT	0.038924
LEE TARGETS OF PTCH1 AND SUFU UP	0.218962	GO NEGATIVE REGULATION OF METANEPHROS DEVELOPMENT	0.038924
SHEPARD CRUSH AND BURN MUTANT UP	0.22013	GO VASCULAR SMOOTH MUSCLE CELL DEVELOPMENT	0.038924
WELCSH BRCA1 TARGETS UP	0.22013	GO ANTEROGRADE AXONAL PROTEIN TRANSPORT	0.038924
KIM MYC AMPLIFICATION TARGETS UP	0.221743	GO REGULATION OF ASPARTIC TYPE ENDOPEPTIDASE ACTIVITY INVOLVED IN AMYLOID PRECURSOR PROTEIN CATABOLIC PROCESS	0.038924
KEGG ACUTE MYELOID LEUKEMIA	0.222403	GO POSITIVE REGULATION OF BONE DEVELOPMENT	0.038924
LANDIS ERBB2 BREAST PRENEOPLASTIC DN	0.222403	GO REGULATION OF INTESTINAL ABSORPTION	0.038924
JOHANSSON GLIOMAGENESIS BY PDGFB UP	0.222403	GO REGULATION OF MESODERMAL CELL DIFFERENTIATION	0.038924
AMIT SERUM RESPONSE 240 MCF10A	0.222403	GO POSITIVE REGULATION OF WNT SIGNALING PATHWAY PLANAR CELL POLARITY PATHWAY	0.038924
NIKOLSKY BREAST CANCER 8P12 P11 AMPLICON	0.222403	GO NEGATIVE REGULATION OF INTERLEUKIN 8 SECRETION	0.038924
BERNARD PPAPDC1B TARGETS DN	0.222403	GO POSITIVE REGULATION OF PHOSPHOLIPID TRANSPORT	0.038924
KOHOUTEK CCNT2 TARGETS	0.222403	GO LATE ENDOSOME LUMEN	0.038924
REACTOME HSP90 CHAPERONE CYCLE FOR STEROID HORMONE RECEPTORS SHR	0.222403	GO BASEMENT MEMBRANE COLLAGEN TRIMER	0.038924
REACTOME DEGRADATION OF DVL	0.222403	GO ANCHORED COMPONENT OF PRESYNAPTIC MEMBRANE	0.038924
YAGI AML WITH T 8 21 TRANSLOCATION	0.224659	GO PROTEIN GLUTAMINE GAMMA GLUTAMYLTRANSFERASE ACTIVITY	0.038924
REACTOME IRON UPTAKE AND TRANSPORT	0.225828	GO GUANYLATE KINASE ACTIVITY	0.038924
KLEIN PRIMARY EFFUSION LYMPHOMA DN	0.225828	GO G PROTEIN COUPLED GLUTAMATE RECEPTOR BINDING	0.038924
JIANG HYPOXIA CANCER	0.225828	GO DETECTION OF CELL DENSITY	0.038924
HUPER BREAST BASAL VS LUMINAL DN	0.225828	GO MYELOID CELL DIFFERENTIATION	0.0390794
PID ATF2 PATHWAY	0.229239	GO ADHERENS JUNCTION	0.0390907
REACTOME NRAGE SIGNALS DEATH THROUGH JNK	0.229239	GO SMAD PROTEIN SIGNAL TRANSDUCTION	0.0393113
GRAHAM CML QUIESCENT VS NORMAL DIVIDING UP	0.229239	GO NEGATIVE REGULATION OF CALCIUM ION TRANSPORT	0.0393113
AMIT EGF RESPONSE 240 HELA	0.229239	GO COMPLEMENT ACTIVATION	0.0396678
ONDER CDH1 TARGETS 3 DN	0.229239	GO NEGATIVE REGULATION OF BINDING	0.0396678
YU MYC TARGETS DN	0.229239	GO NEURON SPINE	0.0396678
XU GH1 EXOGENOUS TARGETS UP	0.229239	GO NEGATIVE REGULATION OF DNA BINDING TRANSCRIPTION FACTOR ACTIVITY	0.0402492
ZHENG IL22 SIGNALING UP	0.229239	GO MYELOID CELL DEVELOPMENT	0.0403197
GOTZMANN EPITHELIAL TO MESENCHYMAL TRANSITION DN	0.22982	GO NEGATIVE REGULATION OF PROTEIN POLYMERIZATION	0.0403197
ZHOU INFLAMMATORY RESPONSE LIVE DN	0.230429	GO RESPONSE TO ESTROGEN	0.0403197
PID FCER1 PATHWAY	0.232635	GO REGULATION OF GLIAL CELL DIFFERENTIATION	0.0403197
REACTOME GABA RECEPTOR ACTIVATION	0.232635	GO NUCLEOSIDE MONOPHOSPHATE METABOLIC PROCESS	0.0403197
DACOSTA UV RESPONSE VIA ERCC3 TTD UP	0.232635	GO POSITIVE REGULATION OF SMALL GTPASE MEDIATED SIGNAL TRANSDUCTION	0.0403197
LEE LIVER CANCER CIPROFIBRATE UP	0.232635	GO CELL CELL CONTACT ZONE	0.0403197
WORSCHECH TUMOR REJECTION UP	0.232635	GO MONOSACCHARIDE BINDING	0.0403197
WUNDER INFLAMMATORY RESPONSE AND CHOLESTEROL UP	0.232635	GO POSITIVE REGULATION OF EPITHELIAL CELL MIGRATION	0.0408349
MADAN DPPA4 TARGETS	0.232635	GO TRANSCRIPTION COREGULATOR ACTIVITY	0.0408559
PEREZ TP53 AND TP63 TARGETS	0.233057	GO PERINUCLEAR REGION OF CYTOPLASM	0.0408701
KYNG DNA DAMAGE UP	0.234676	GO POSITIVE REGULATION OF CATION CHANNEL ACTIVITY	0.0413378
MARIADASON REGULATED BY HISTONE ACETYLATION UP	0.236015	GO SMOOTH MUSCLE CELL DIFFERENTIATION	0.0413378
LINDSTEDT DENDRITIC CELL MATURATION A	0.236015	GO POSITIVE REGULATION OF INSULIN SECRETION	0.0413378
ISSAEVA MLL2 TARGETS	0.236015	GO CARDIAC VENTRICLE MORPHOGENESIS	0.0413378
REACTOME PHOSPHOLIPID METABOLISM	0.237917	GO REGULATION OF CARDIAC CONDUCTION	0.0413378
SHEPARD BMYB MORPHOLINO UP	0.237917	GO REGULATORY REGION NUCLEIC ACID BINDING	0.0414305
KEGG NOD LIKE RECEPTOR SIGNALING PATHWAY	0.239381	GO DNA BINDING TRANSCRIPTION ACTIVATOR ACTIVITY	0.041452
REACTOME O LINKED GLYCOSYLATION OF MUCINS	0.239381	GO NEGATIVE REGULATION OF NUCLEOBASE CONTAINING COMPOUND METABOLIC PROCESS	0.0415764
GARGALOVIC RESPONSE TO OXIDIZED PHOSPHOLIPIDS BLUE DN	0.239381	GO ORGANIC HYDROXY COMPOUND CATABOLIC PROCESS	0.0423655
HERNANDEZ MITOTIC ARREST BY DOCETAXEL 2 UP	0.239381	GO NEGATIVE REGULATION OF SPROUTING ANGIOGENESIS	0.0423655
TENEDINI MEGAKARYOCYTE MARKERS	0.239381	GO DIENCEPHALON DEVELOPMENT	0.0423655
CHARAFE BREAST CANCER LUMINAL VS BASAL UP	0.239716	GO POSITIVE REGULATION OF BLOOD CIRCULATION	0.0423655
PID MYC REPRESS PATHWAY	0.242733	GO EXTRACELLULAR LIGAND GATED ION CHANNEL ACTIVITY	0.0423655
REACTOME SIGNALING BY FGFR IN DISEASE	0.242733	GO REGULATION OF PHOSPHATASE ACTIVITY	0.0426179
MCBRYAN PUBERTAL TGFB1 TARGETS DN	0.242733	GO POSITIVE REGULATION OF CATABOLIC PROCESS	0.0428461
LEE CALORIE RESTRICTION NEOCORTEX DN	0.242733	GO CAMP BIOSYNTHETIC PROCESS	0.0431547
LINDSTEDT DENDRITIC CELL MATURATION C	0.242733	GO POSITIVE REGULATION OF EPIDERMAL GROWTH FACTOR ACTIVATED RECEPTOR ACTIVITY	0.0431547
PHONG TNF TARGETS UP	0.242733	GO GDP METABOLIC PROCESS	0.0431547
BASAKI YBX1 TARGETS DN	0.245553	GO POSITIVE REGULATION OF OSTEOBLAST PROLIFERATION	0.0431547
REACTOME SEMAPHORIN INTERACTIONS	0.246069	GO IMP BIOSYNTHETIC PROCESS	0.0431547
GRAHAM NORMAL QUIESCENT VS NORMAL DIVIDING UP	0.246069	GO AMINE BINDING	0.0431547
LEE LIVER CANCER MYC E2F1 DN	0.246069	GO HIGH VOLTAGE GATED CALCIUM CHANNEL ACTIVITY	0.0431547
LEE LIVER CANCER E2F1 DN	0.246069	GO LUTEINIZATION	0.0431547
GUO HEX TARGETS DN	0.246069	GO FEVER GENERATION	0.0431547
BREDEMEYER RAG SIGNALING NOT VIA ATM UP	0.246069	GO CYTOSKELETAL ANCHORING AT PLASMA MEMBRANE	0.0431547
REACTOME KERATINIZATION	0.247652	GO ADULT FEEDING BEHAVIOR	0.0431547
KORKOLA YOLK SAC TUMOR	0.249391	GO REGULATION OF NITRIC OXIDE MEDIATED SIGNAL TRANSDUCTION	0.0431547
JAZAG TGFB1 SIGNALING VIA SMAD4 DN	0.249391	GO VIRION ATTACHMENT TO HOST CELL	0.0431547
SWEET KRAS TARGETS DN	0.249391	GO CHYLOMICRON ASSEMBLY	0.0431547
LEE LIVER CANCER MYC TGFA DN	0.249391	GO STEROL IMPORT	0.0431547
LEE LIVER CANCER ACOX1 UP	0.249391	GO GLIAL CELL DERIVED NEUROTROPHIC FACTOR RECEPTOR SIGNALING PATHWAY	0.0431547
NOUZOVA METHYLATED IN APL	0.249391	GO CELLULAR RESPONSE TO POTASSIUM ION	0.0431547
LIAN LIPA TARGETS 3M	0.249391	GO OLFACTORY BEHAVIOR	0.0431547
MARSON BOUND BY FOXP3 UNSTIMULATED	0.251776	GO LONG CHAIN FATTY ACID CATABOLIC PROCESS	0.0431547
DAVICIONI TARGETS OF PAX FOXO1 FUSIONS DN	0.252698	GO DETERMINATION OF DORSAL VENTRAL ASYMMETRY	0.0431547
VANHARANTA UTERINE FIBROID WITH 7Q DELETION UP	0.252698	GO SYNAPTIC GROWTH AT NEUROMUSCULAR JUNCTION	0.0431547
BRUNO HEMATOPOIESIS	0.252698	GO REGULATION OF CHEMOKINE MEDIATED SIGNALING PATHWAY	0.0431547
SHAFFER IRF4 TARGETS IN PLASMA CELL VS MATURE B LYMPHOCYTE	0.252698	GO REGULATION OF TOOTH MINERALIZATION	0.0431547
FONTAINE PAPILLARY THYROID CARCINOMA UP	0.252698	GO CHEMOKINE C C MOTIF LIGAND 5 PRODUCTION	0.0431547
RIGGINS TAMOXIFEN RESISTANCE DN	0.25415	GO SA NODE CELL TO ATRIAL CARDIAC MUSCLE CELL COMMUNICATION	0.0431547
KEGG ADIPOCYTOKINE SIGNALING PATHWAY	0.255991	GO POSITIVE REGULATION OF DEFENSE RESPONSE TO BACTERIUM	0.0431547
KEGG P53 SIGNALING PATHWAY	0.259269	GO POSITIVE REGULATION OF EXTRACELLULAR MATRIX ASSEMBLY	0.0431547
PID P75 NTR PATHWAY	0.259269	GO REGULATION OF DOPAMINERGIC NEURON DIFFERENTIATION	0.0431547
AMIT EGF RESPONSE 120 HELA	0.259269	GO REGULATION OF SOMATIC STEM CELL POPULATION MAINTENANCE	0.0431547
ZHAN MULTIPLE MYELOMA CD1 VS CD2 UP	0.259269	GO NEGATIVE REGULATION OF METALLOENDOPEPTIDASE ACTIVITY	0.0431547
JI RESPONSE TO FSH UP	0.259269	GO REGULATION OF OOGENESIS	0.0431547
REACTOME COPII MEDIATED VESICLE TRANSPORT	0.259269	GO REGULATION OF STEM CELL DIVISION	0.0431547
RHODES UNDIFFERENTIATED CANCER	0.262533	GO NEGATIVE REGULATION OF MESENCHYMAL CELL APOPTOTIC PROCESS	0.0431547
KYNG RESPONSE TO H2O2	0.262533	GO FASCIA ADHERENS	0.0431547
ENGELMANN CANCER PROGENITORS DN	0.262533	GO ADENYLATE CYCLASE ACTIVITY	0.0431547
REACTOME SCAVENGING OF HEME FROM PLASMA	0.262533	GO BILE ACID BINDING	0.0431547
REACTOME METABOLISM OF LIPIDS	0.265286	GO CYSTEINE TYPE ENDOPEPTIDASE ACTIVITY INVOLVED IN APOPTOTIC SIGNALING PATHWAY	0.0431547
DUTERTRE ESTRADIOL RESPONSE 6HR UP	0.265529	GO PHOSPHOLIPID METABOLIC PROCESS	0.043199
KEGG RENAL CELL CARCINOMA	0.265783	GO NEGATIVE REGULATION OF ERK1 AND ERK2 CASCADE	0.0434027
KEGG VIRAL MYOCARDITIS	0.265783	GO ARTERY MORPHOGENESIS	0.0434027
ROSS AML OF FAB M7 TYPE	0.265783	GO WATER HOMEOSTASIS	0.0434027
NATSUME RESPONSE TO INTERFERON BETA UP	0.265783	GO NEGATIVE REGULATION OF PROTEIN CONTAINING COMPLEX DISASSEMBLY	0.0434027
LEE AGING CEREBELLUM DN	0.265783	GO PERIPHERAL NERVOUS SYSTEM DEVELOPMENT	0.0434027
LINDVALL IMMORTALIZED BY TERT UP	0.265783	GO RESPONSE TO ANESTHETIC	0.0434027
HOSHIDA LIVER CANCER LATE RECURRENCE DN	0.265783	GO DOUBLE STRANDED DNA BINDING	0.0436107
BILANGES RAPAMYCIN SENSITIVE VIA TSC1 AND TSC2	0.265783	GO PHOSPHATIDYLINOSITOL METABOLIC PROCESS	0.043828
CASTELLANO NRAS TARGETS UP	0.269018	GO POSITIVE REGULATION OF PROTEIN KINASE B SIGNALING	0.043828
BASSO CD40 SIGNALING DN	0.269018	GO CELL CYCLE G1 S PHASE TRANSITION	0.0439002
MOHANKUMAR HOXA1 TARGETS UP	0.269106	GO SEQUENCE SPECIFIC DNA BINDING	0.0441148
REACTOME M PHASE	0.27123	GO SYNAPSE ASSEMBLY	0.0444394
GRAESSMANN RESPONSE TO MC AND DOXORUBICIN DN	0.271753	GO ASSOCIATIVE LEARNING	0.0444494
SHEN SMARCA2 TARGETS UP	0.271795	GO REGULATION OF INTRACELLULAR STEROID HORMONE RECEPTOR SIGNALING PATHWAY	0.0444494
MOOTHA HUMAN MITODB 6 2002	0.271959	GO MULTICELLULAR ORGANISMAL RESPONSE TO STRESS	0.0444494
ZWANG CLASS 3 TRANSIENTLY INDUCED BY EGF	0.272032	GO REGULATION OF DENDRITIC SPINE DEVELOPMENT	0.0444494
ZHANG BREAST CANCER PROGENITORS UP	0.272143	GO POSITIVE REGULATION OF DENDRITE DEVELOPMENT	0.0444494
GRYDER PAX3FOXO1 ENHANCERS KO DOWN	0.27281	GO REGULATION OF OXIDATIVE STRESS INDUCED CELL DEATH	0.0444494
GRYDER PAX3FOXO1 TOP ENHANCERS	0.273208	GO NEGATIVE REGULATION OF ENDOTHELIAL CELL PROLIFERATION	0.0444494
LASTOWSKA NEUROBLASTOMA COPY NUMBER DN	0.274372	GO POSITIVE REGULATION OF GLIOGENESIS	0.0444494
CHARAFE BREAST CANCER LUMINAL VS MESENCHYMAL UP	0.274836	GO POSTSYNAPTIC NEUROTRANSMITTER RECEPTOR ACTIVITY	0.0444494
FURUKAWA DUSP6 TARGETS PCI35 DN	0.275446	GO IMMUNE SYSTEM DEVELOPMENT	0.0446684
YAO TEMPORAL RESPONSE TO PROGESTERONE CLUSTER 0	0.275446	GO REGULATION OF CELL SIZE	0.0450551
REACTOME SIGNALING BY FGFR2	0.275446	GO SITE OF POLARIZED GROWTH	0.0462991
SHEDDEN LUNG CANCER POOR SURVIVAL A6	0.276462	GO POSITIVE REGULATION OF REPRODUCTIVE PROCESS	0.0465706
REACTOME SIGNALING BY NOTCH1	0.278639	GO PANCREAS DEVELOPMENT	0.0465706
DARWICHE PAPILLOMA PROGRESSION RISK	0.278639	GO POSITIVE REGULATION OF BINDING	0.0469275
FURUKAWA DUSP6 TARGETS PCI35 UP	0.278639	GO POSITIVE REGULATION OF DIGESTIVE SYSTEM PROCESS	0.0473667
CROMER METASTASIS UP	0.278639	GO RESPONSE TO GRAVITY	0.0473667
MARTENS TRETINOIN RESPONSE DN	0.281491	GO LEYDIG CELL DIFFERENTIATION	0.0473667
CONCANNON APOPTOSIS BY EPOXOMICIN UP	0.281782	GO POSITIVE REGULATION OF EXTRINSIC APOPTOTIC SIGNALING PATHWAY IN ABSENCE OF LIGAND	0.0473667
ZWANG EGF INTERVAL DN	0.281782	GO EXTRACELLULAR REGULATION OF SIGNAL TRANSDUCTION	0.0473667
DACOSTA UV RESPONSE VIA ERCC3 COMMON UP	0.281818	GO DETECTION OF MOLECULE OF BACTERIAL ORIGIN	0.0473667
MIKKELSEN MCV6 ICP WITH H3K27ME3	0.281818	GO AMINO SUGAR CATABOLIC PROCESS	0.0473667
PEDERSEN TARGETS OF 611CTF ISOFORM OF ERBB2	0.281818	GO POSITIVE REGULATION OF RESPONSE TO TUMOR CELL	0.0473667
ANDERSEN LIVER CANCER KRT19 DN	0.281818	GO POSITIVE REGULATION OF VASCULAR PERMEABILITY	0.0473667
[truncated: 8,194 more rows]

## Sheet: S3
Supplementary Table 3: Lists of genes for GSEA plots.
EPITHELIAL MESENCHYMAL TRANSITION (HALLMARK)					TGFB1 SIGNALING (HALLMARK)					COLLAGEN GENE SETS
PROBE	RANK IN GENE LIST	RANK METRIC SCORE	RUNNING ES		PROBE	RANK IN GENE LIST	RANK METRIC SCORE	RUNNING ES		COLLAGEN CATABOLIC PROCESS
COL1A2	1	248.136	0.0321973		THBS1	91	104.06609344482422	0.241771		PROBE	RANK IN GENE LIST	RANK METRIC SCORE	RUNNING ES
COL3A1	2	224.368	0.0613558		LTBP2	109	93.94343566894531	0.463256		MMP2	3	211.758	0.180609
MMP2	3	211.758	0.0888755		ENG	289	44.703346252441406	0.560173		FAP	66	116.339	0.276843
SPARC	7	201.673	0.114935		PMEPA1	481	28.710973739624023	0.618647		CTSK	77	112.506	0.372383
COL6A3	8	200.405	0.140979		SMAD7	563	24.579845428466797	0.6728		ADAMTS2	92	102.981	0.459594
COL1A1	10	190.618	0.165701		NOG	636	22.48154067993164	0.722434		COL15A1	179	65.2663	0.511042
LRRC15	12	181.533	0.189243		RAB31	718	20.278770446777344	0.766408		MMP1	229	54.2596	0.554929
COL5A1	16	178.045	0.212232		LEFTY2	841	16.866743087768555	0.800274		MMP23B	237	53.0684	0.599882
COL11A1	18	173.235	0.234695		SERPINE1	996	14.364776611328125	0.826632		MMP13	241	52.0253	0.644142
THBS2	20	172.334	0.257041		BMPR2	1371	9.832815170288086	0.831351		MRC2	259	49.7766	0.685789
POSTN	22	169.947	0.279077		SKI	1490	8.639163970947266	0.845944		MMP16	326	40.7516	0.717303
ACTA2	27	158.454	0.29947		KLF10	1704	7.125385284423828	0.852242		ADAMTS14	357	38.2915	0.748501
COMP	29	155.71	0.319656		BMP2	1938	5.719013690948486	0.85422		COL13A1	384	36.1486	0.778069
GREM1	33	151.349	0.339175		NCOR2	2295	4.178210735321045	0.84645		MMP14	445	31.1051	0.801646
BGN	41	142.921	0.357399		TGFB1	2939	2.386974811553955	0.820206		MMP8	447	31.0728	0.82812
PDGFRB	42	142.896	0.37597		SMAD6	2986	2.266629457473755	0.823289		MMP3	547	25.6373	0.845097
SFRP4	43	140.329	0.394207		RHOA	3178	1.9411684274673462	0.818409		MMP19	556	25.0343	0.86607
COL5A2	45	137.595	0.412038		SKIL	4392	0.6150510907173157	0.759699		MMP10	565	24.5252	0.886608
FMOD	46	137.469	0.429904		BCAR3	4511	0.5454767346382141	0.755137		MMP11	570	24.2928	0.907146
TAGLN	53	129.84	0.446478		HIPK2	4525	0.5362576842308044	0.755761		MMP7	642	22.2573	0.922625
COL12A1	56	128.158	0.463033		ACVR1	4590	0.5065106153488159	0.753785		CTSS	1491	8.61963	0.887944
ECM2	60	124.749	0.479096		ID3	4671	0.4695640802383423	0.750929		ITGB1	1538	8.22719	0.892687
VCAN	61	122.812	0.495056		PPP1R15A	5032	0.330213	0.733854		MMP9	1556	8.05338	0.898718
NID2	62	120.412	0.510704		TGFBR1	5133	0.3005969822406769	0.729605		CTSD	1650	7.47675	0.90049
SGCD	64	119.524	0.526188		IFNGR2	5450	0.21051117777824402	0.71443		ADAMTS3	2270	4.29457	0.87347
FAP	66	116.339	0.541257		ID2	5939	0.12961198389530182	0.690531		MMP20	2394	3.83633	0.870647
CDH11	70	115.074	0.556062		FURIN	6023	0.11972854286432266	0.686698		MMP25	2655	3.04399	0.860356
PCOLCE	76	112.628	0.570449		SPTBN1	6168	0.10218389332294464	0.679797		MMP28	2675	2.99179	0.861968
THY1	80	108.565	0.584408		JUNB	6301	0.086673	0.673455		CST3	2930	2.40775	0.851432
THBS1	91	104.066	0.597433		CTNNB1	6344	0.0816544	0.671565		MMP12	3379	1.57757	0.830569
FBN1	96	101.595	0.610436		CDKN1C	6767	0.0441398	0.650738		CTSB	3459	1.47223	0.82791
COL5A3	97	100.964	0.623557		PPM1A	6935	0.03354	0.642534		MMP17	4258	0.703583	0.788951
COL6A2	104	97.0451	0.635869		MAP3K7	7675	0.00722385	0.605896		TMPRSS6	4609	0.4965	0.772024
TIMP3	105	95.0681	0.648224		SLC20A1	7796	0.00487224	0.599956		MMP27	5475	0.206878	0.729319
CALD1	110	93.1864	0.660135		UBE2D3	7810	0.00468152	0.599322		PRTN3	5881	0.13662	0.709358
FN1	121	88.1474	0.671091		WWTR1	7815	0.00463482	0.599134		FURIN	6023	0.119729	0.702471
COL8A2	134	79.4586	0.680818		TJP1	9069	-0.000353284	0.536986		MMP21	7866	0.0040038	0.611159
SLIT3	141	75.3586	0.690312		SMURF2	9372	-0.00125894	0.522009		MMP24	7907	0.00359217	0.609179
FBLN5	150	72.4494	0.699327		SMAD1	9625	-0.0030272	0.509517		ADAM15	9117	-0.000432538	0.549245
PMP22	158	70.7867	0.708177		BMPR1A	9916	-0.00648324	0.495148		KLK6	9220	-0.000698305	0.544189
NNMT	169	68.146	0.716534		XIAP	10006	-0.00808932	0.490753		MMP26	9648	-0.00321697	0.523024
FBLN2	171	66.9575	0.725186		ARID4B	10119	-0.010334	0.485222		MMP15	10606	-0.0230795	0.475602
CTHRC1	177	65.8619	0.733495		TRIM33	10324	-0.0146272	0.475138		PEPD	13457	-0.306948	0.334579
LAMA2	180	65.0639	0.741851		APC	10624	-0.0238579	0.460364		COL19A1	13932	-0.399192	0.311422
INHBA	183	64.1959	0.750094		FKBP1A	11075	-0.044285	0.438148		FKBP1A	11075	-0.044285	0.438148
PRRX1	203	59.8799	0.756927		FNTA	11241	-0.0531821	0.43009		FNTA	11241	-0.0531821	0.43009
MYL9	220	56.1978	0.763431		CDH1	13095	-0.243623	0.338756		CDH1	13095	-0.243623	0.338756
MMP1	229	54.2596	0.770083		PPP1CA	13682	-0.352027	0.310524		PPP1CA	13682	-0.352027	0.310524
MXRA5	236	53.1083	0.776685		CDK9	13690	-0.352976	0.311012		CDK9	13690	-0.352976	0.311012
EFEMP2	246	51.4989	0.782928		SMURF1	14033	-0.423483	0.29505		SMURF1	14033	-0.423483	0.29505
ABI3BP	252	50.9054	0.789294		SMAD3	14043	-0.426134	0.295613		SMAD3	14043	-0.426134	0.295613
VIM	253	50.8667	0.795904		ID1	14892	-0.658467	0.255109		ID1	14892	-0.658467	0.255109
MGP	262	49.5617	0.801946		HDAC1	14961	-0.681449	0.253349		HDAC1	14961	-0.681449	0.253349
DCN	264	48.8032	0.808238		TGIF1	18146	-3.02272	0.102574		TGIF1	18146	-3.02272	0.102574
LOXL2	275	46.8505	0.813827							COLLAGEN METABOLIC PROCESS
ELN	278	46.526	0.819774							PROBE	RANK IN GENE LIST	RANK METRIC SCORE	RUNNING ES
GAS1	281	46.0009	0.825652							COL1A2	1	248.136	0.0937728
CDH6	283	45.5148	0.831517							MMP2	3	211.758	0.173791
GEM	297	43.936	0.836578							COL1A1	10	190.618	0.245567
ITGB3	316	41.8154	0.841113							COL5A1	16	178.045	0.312639
MATN3	328	40.6285	0.845844							MFAP4	25	163.535	0.374076
HTRA1	359	38.1345	0.849301							EMILIN1	38	145.008	0.428309
RGS4	383	36.1916	0.852856							PDGFRB	42	142.896	0.48219
LUM	387	35.8545	0.857366							FAP	66	116.339	0.525037
FSTL1	407	33.8141	0.860811							CTSK	77	112.506	0.567079
NTM	414	33.2411	0.864831							ADAMTS2	92	102.981	0.605322
COL16A1	438	31.6322	0.867793							TGFB3	155	71.451	0.629258
MMP14	445	31.1051	0.871536							COL15A1	179	65.2663	0.652793
LRP1	459	30.1521	0.874805							MMP1	229	54.2596	0.670874
LOXL1	465	29.9274	0.878445							MMP23B	237	53.0684	0.690592
COL4A1	472	29.2614	0.881948							MMP13	241	52.0253	0.710114
PMEPA1	481	28.711	0.885279							CREB3L1	250	51.0459	0.729018
VCAM1	483	28.5997	0.888946							VIM	253	50.8667	0.748152
CXCL12	489	28.163	0.892356							MRC2	259	49.7766	0.766724
DAB2	515	27.147	0.894636							RCN3	266	48.1773	0.784643
TPM1	532	26.2293	0.897245							ENG	289	44.7033	0.800452
ANPEP	542	26.0671	0.900184							MMP16	326	40.7516	0.814072
MMP3	547	25.6373	0.903316							ADAMTS14	357	38.2915	0.82706
MYLK	604	23.3263	0.90355							COL13A1	384	36.1486	0.839437
TGM2	611	23.1105	0.906254							MMP14	445	31.1051	0.848217
GADD45B	618	22.9406	0.908935							MMP8	447	31.0728	0.859916
TIMP1	652	21.8152	0.910122							MMP3	547	25.6373	0.864691
FSTL3	710	20.4401	0.909931							MMP19	556	25.0343	0.873759
LGALS1	720	20.2424	0.912112							MMP10	565	24.5252	0.882635
FERMT2	745	19.3998	0.913435							MMP11	570	24.2928	0.891621
COL4A2	767	18.7676	0.914825							TNXB	586	23.8629	0.899899
ADAM12	846	16.7323	0.913104							MMP7	642	22.2573	0.905582
WIPF1	865	16.4323	0.91434							F2R	813	17.4486	0.903733
EMP3	866	16.4081	0.916472							IHH	1028	13.9543	0.898377
FBLN1	890	16.0793	0.917413							SERPINB7	1489	8.64429	0.87879
MFAP5	954	15.2097	0.916243							CTSS	1491	8.61963	0.882
TPM2	970	14.8173	0.91742							ITGB1	1538	8.22719	0.882825
SERPINE1	996	14.3648	0.918038							MMP9	1556	8.05338	0.885026
LOX	1033	13.8996	0.918046							CTSD	1650	7.47675	0.883232
ITGA5	1048	13.6096	0.919115							RUNX1	1818	6.42203	0.877363
TGFBI	1100	12.8559	0.918239							CIITA	2128	4.85427	0.863846
IGFBP4	1134	12.4084	0.918203							ADAMTS3	2270	4.29457	0.858464
CRLF1	1197	11.6053	0.916615							MMP20	2394	3.83633	0.853804
LAMC2	1528	8.26648	0.901206							MMP25	2655	3.04399	0.842036
ITGB1	1538	8.22719	0.901826							MMP28	2675	2.99179	0.842224
BMP1	1595	7.81272	0.900044							ARRB2	2855	2.54752	0.834293
IL32	1693	7.22113	0.896138							CST3	2930	2.40775	0.831527
CADM1	1703	7.14053	0.896616							TGFB1	2939	2.38697	0.832032
DPYSL3	1728	6.98397	0.896325							ERRFI1	3125	2.03771	0.823611
PLAUR	1746	6.8782	0.89637							SMPD3	3136	2.01866	0.823878
GLIPR1	1767	6.73235	0.896246							SERPINH1	3175	1.94984	0.822727
ITGAV	1837	6.30448	0.893619							WNT4	3278	1.77495	0.81833
VEGFC	1838	6.3039	0.894438							RAP1A	3359	1.61676	0.814967
FLNA	1860	6.18258	0.894192							MMP12	3379	1.57757	0.814619
NT5E	1864	6.16236	0.894844							AMELX	3456	1.47876	0.811402
FOXC2	1881	6.11225	0.894839							CTSB	3459	1.47223	0.81186
FAS	1985	5.50676	0.89041							TRAM2	3513	1.38149	0.809749
EDIL3	1986	5.50539	0.891125							MMP17	4258	0.703583	0.773049
CD59	2102	4.94967	0.886024							TMPRSS6	4609	0.4965	0.755848
TNFAIP3	2220	4.47362	0.880762							ITGA2	4621	0.49112	0.755487
QSOX1	2379	3.87814	0.873374							HIF1A	5284	0.255852	0.722692
CXCL6	2463	3.63548	0.869701							MMP27	5475	0.206878	0.71333
PTX3	2484	3.56873	0.869166							SERPINF2	5645	0.175361	0.705
ITGB5	2500	3.51505	0.868874							PRTN3	5881	0.13662	0.693376
TNFRSF12A	2694	2.95379	0.859618							FURIN	6023	0.119729	0.686416
LAMA3	2840	2.58492	0.852711							IL6	6247	0.0930989	0.675371
SGCB	2883	2.4863	0.850936							PPARD	6345	0.0815889	0.670583
SNTB1	2921	2.42517	0.849403							BMP4	7122	0.0241916	0.632037
TGFB1	2939	2.38697	0.848865							MMP21	7866	0.0040038	0.595123
OXTR	2971	2.30012	0.847615							MMP24	7907	0.00359217	0.593137
ECM1	2979	2.2776	0.847561							PLOD3	7985	0.00278156	0.589312
SLIT2	3167	1.959	0.838476							CYP7A1	8619	1.73127e-05	0.557862
SERPINH1	3175	1.94984	0.83838							ADAM15	9117	-0.000432538	0.533169
GADD45A	3182	1.92601	0.83833							KLK6	9220	-0.000698305	0.528101
TNC	3206	1.88085	0.837426							NPPC	9524	-0.00211164	0.513047
NOTCH2	3404	1.54475	0.827787							MMP26	9648	-0.00321697	0.506937
CALU	3412	1.53738	0.827637							LARP6	9848	-0.00543891	0.497052
CAPG	3436	1.50674	0.826684							MMP15	10606	-0.0230795	0.45945
SFRP1	3478	1.45246	0.824825							PEPD	13457	-0.306948	0.317965
FUCA1	3563	1.31172	0.8208							COL19A1	13932	-0.399192	0.294566
TFPI2	3651	1.20938	0.816612							VPS33B	16073	-1.15619	0.188678
RHOB	3711	1.14229	0.813813							PPARG	16573	-1.45883	0.164437
PLOD1	3821	1.03573	0.808504							ARG1	17122	-1.8408	0.137906
GJA1	3822	1.03534	0.808638							HDAC2	17423	-2.14476	0.123811
TNFRSF11B	4042	0.840417	0.797809							GOT1	17813	-2.57273	0.105457
CXCL1	4153	0.758689	0.792413							MYB	17910	-2.68314	0.101702
ITGA2	4621	0.49112	0.769151							CBX8	17977	-2.77473	0.0994717
SPOCK1	4709	0.458077	0.764866							UCN	19020	-4.69798	0.0494768
JUN	4723	0.453606	0.764275							F2	20194	-25.9109	0.000994069
SDC4	4738	0.445054	0.763634							COLLAGEN METABOLIC PROCESS
TPM4	4769	0.432537	0.762192							PROBE	RANK IN GENE LIST	RANK METRIC SCORE	RUNNING ES
GPX7	4773	0.431245	0.762098							COL1A2	1	248.136	0.0714738
IL15	4790	0.423703	0.761354							COL3A1	2	224.368	0.136146
BASP1	4968	0.353081	0.752559							COL8A1	5	206.388	0.195537
APLP1	5005	0.342049	0.750805							COL6A3	8	200.405	0.253203
AREG	5131	0.300624	0.744601							COL1A1	10	190.618	0.308098
CAP2	5319	0.247891	0.735293							COL5A1	16	178.045	0.35917
PLOD2	5327	0.245091	0.734975							COL11A1	18	173.235	0.409054
COPA	5863	0.139066	0.708271							COL10A1	21	170.751	0.458173
ID2	5939	0.129612	0.704542							EMILIN1	38	145.008	0.499176
PDLIM4	6176	0.101279	0.692767							COL5A2	45	137.595	0.538538
FZD8	6236	0.0945867	0.689833							C1QTNF7	48	136.542	0.577797
IL6	6247	0.0930989	0.689346							COLEC12	49	135.979	0.616992
CDH2	6257	0.0921048	0.688908							COL12A1	56	128.158	0.653634
SNAI2	6413	0.0738645	0.681176							COL5A3	97	100.964	0.68075
LAMC1	6639	0.0531684	0.669944							COL6A2	104	97.0451	0.708424
PPIB	6656	0.0522645	0.669152							COL14A1	118	88.9372	0.733414
CD44	7109	0.024906	0.646579							COL8A2	134	79.4586	0.755572
PLOD3	7985	0.00278155	0.602875							CTHRC1	177	65.8619	0.77247
PVR	8863	-6.78e-05	0.559071							COL15A1	179	65.2663	0.791233
FGF2	8991	-0.00022	0.552728							COL6A1	190	62.6532	0.808796
SERPINE2	9574	-0.00248581	0.523659							C1QTNF3	261	49.7463	0.819658
IGFBP2	10013	-0.00818738	0.501783							DCN	264	48.8032	0.833625
LAMA1	10542	-0.020817	0.475413							C1QTNF2	271	47.0577	0.846891
PCOLCE2	11347	-0.0586354	0.435263							COL6A6	307	42.6	0.857432
SCG2	11811	-0.0905219	0.412149							COL13A1	384	36.1486	0.864076
ENO2	12556	-0.168995	0.37501							LUM	387	35.8545	0.874312
GPC1	12613	-0.174891	0.372236							FCN1	401	34.4792	0.883604
DKK1	13344	-0.287223	0.335811							COL16A1	438	31.6322	0.890934
SPP1	13419	-0.298969	0.332154							COL4A1	472	29.2614	0.897729
TGFBR3	13631	-0.342289	0.32166							COL18A1	516	27.1199	0.90341
SAT1	13789	-0.371489	0.313866							FCN3	537	26.1682	0.90996
DST	13979	-0.409605	0.304479							MARCO	569	24.3046	0.915425
COL7A1	13983	-0.410754	0.304383							MSR1	627	22.6433	0.919121
MSX1	14065	-0.431637	0.300393							COL4A2	767	18.7676	0.917625
SDC1	14073	-0.433001	0.3001							SFTPD	840	16.8798	0.918914
PTHLH	15554	-0.896011	0.226294							CCBE1	842	16.8601	0.923725
MEST	15621	-0.929568	0.223118							C1QTNF1	928	15.54	0.923982
MAGEE1	16596	-1.47217	0.17466							LOX	1033	13.8996	0.922822
MATN2	16902	-1.68431	0.159645							SFTPA1	1353	10.0229	0.909865
SGCG	17254	-1.97404	0.14237							COL4A3	1418	9.41651	0.9094
VEGFA	17291	-2.01106	0.140834							EMILIN2	1535	8.24167	0.906013
PFN2	18014	-2.82919	0.105139							SFTPA2	1564	8.01042	0.906931
IGFBP3	18420	-3.39451	0.0853515							C1QTNF6	1823	6.39945	0.89596
MCM7	19009	-4.66433	0.0565885							C1QC	1930	5.75932	0.892354
BDNF	19185	-5.1779	0.0485206							COL22A1	1942	5.67802	0.893444
FBN2	19297	-5.63463	0.0437087							C1QB	2103	4.94534	0.886922
SLC6A8	19683	-7.59667	0.0254661							GLDN	2116	4.90108	0.887739
WNT5A	19705	-7.74302	0.0254235							C1QA	2312	4.10423	0.879235
										C1QTNF8	2615	3.14026	0.865139
										COL4A4	2662	3.02126	0.863724
										COL9A1	3058	2.16004	0.844725
										COL9A2	3328	1.68113	0.831848
										COL24A1	3518	1.37133	0.822854
										C1QL3	3624	1.23217	0.817994
										COL21A1	3762	1.09363	0.811503
										COL23A1	3790	1.06266	0.810469
										COL17A1	3975	0.893159	0.801586
										EMID1	4083	0.811573	0.796505
										FCN2	4388	0.61828	0.781582
										COLQ	4662	0.474175	0.768157
										MBL2	5090	0.311951	0.747036
										COL2A1	5330	0.244754	0.735234
										C1QL1	5579	0.187908	0.722969
										COL27A1	7339	0.01573	0.635596
										SCARA3	7921	0.00346606	0.606736
										C1QL4	8351	0.00044701	0.585426
										OTOL1	9207	-0.000667197	0.542954
										C1QL2	9371	-0.00125474	0.534858
										C1QTNF9	9499	-0.00192022	0.52855
										EDA	10187	-0.011518	0.494426
										COL11A2	10233	-0.0123008	0.492195
										COL28A1	10365	-0.0155116	0.485692
										COL4A6	11204	-0.0516573	0.444079
										COL25A1	11327	-0.0573744	0.438035
										ADIPOQ	11760	-0.0867821	0.416601
										COL4A5	12233	-0.131673	0.393193
										COLEC10	12316	-0.142127	0.38916
										COL9A3	13912	-0.396609	0.310043
										COL19A1	13932	-0.399192	0.309215
										COL7A1	13983	-0.410754	0.306849
										C1QTNF9B	15020	-0.694983	0.255587
										COL20A1	16591	-1.4707	0.178021
										WDR33	17801	-2.55597	0.118702
										COLEC11	18679	-3.8626	0.0762503

## Sheet: S4
Supplementary Table 4: Gene Expression of top genes in RNAseq data
	log2FoldChange	padj	"-log10(adj-p)
COMP|1311	2.57255	5.2901e-59	58.2765
COL11A1|1301	2.5197	4.68368e-67	66.3294
COL1A2|1278	2.16034	6.58582e-112	111.181
COL3A1|1281	2.10106	5.1798e-104	103.286
COL1A1|1277	2.08273	3.17706e-89	88.498
GREM1|26585	2.04297	2.76517e-72	71.5583
COL12A1|1303	1.97894	3.98442e-63	62.3996
POSTN|10631	1.95785	1.03613e-84	83.9846
COL5A1|1289	1.91344	1.06217e-90	89.9738
THBS2|7058	1.89827	1.56463e-88	87.8056
MMP2|4313	1.89272	5.02322e-109	108.299

## Sheet: S5
Supplementary Table 5: RT-qPCR Primers
Name	Sequence
IFITM2.2 F	CAAAGAGGAGTACGGGGTGA
IFITM2.2 R	CAGCAGGCGTTGAAGAAGAG
PTPN1.1 F	CATCCAGAACATGCAGAAGCCGCT
PTPN1.1 R	TTCCCAGCCTTGTCGATCTC
KLF7.1 F	TTTCCTGGCAGTCATCTGCAC
KLF7.1 R	GGGTCTGTTTGTTTGTCAGTCTGTC
ICAM1.2 F	AAACCAGACCCTGGAACTGCAC
ICAM1.2 R	GCCTGGCATTTCAGAGTCTGCT
AMBP.2 F	ATTACTCAGAAGGCCCCTGC
AMBP.2 R	TGCAGACAGTCCTTCTCAGA
ABI3.2 F	GAAGAGACGATGGCTTTCACC
ABI3.2 R	GCACCCTGTAGATCCAGCAT
CASP4.2 F	AAGCTGATGCTGTCAAGCTG
CASP4.2 R	GAGCCTCCTGTTTTGTCTCG
TMEM37.1 F	CAGTGAACCACACTGTCTGAGAG
TMEM37.1 R	GGACACAATGAGCATCTCCAAGC
ST3GAL4.4 F	GAAACAGCCTCCCCTCATCT
ST3GAL4.4 R	CTTTCGAGGCTGTTGTATGGG
VCAN.4 F	CCGAAGCAGAGTGTACAAGC
VCAN.4 R	ATCAGGGAGAGGGAAGCATG
CFB.1 F	GCGAAAGTGTCAAGAAGGTGGC
CFB.1 R	ATCGGCTCCTTCGATGGTCTCT
SPON.2 F	AGAGGCACCGTATGGTCAAG
SPON.2 R	GACCACTCGCTGAGTTCACA
GADD45B.1 F	GGAGACATTGGGCACAACCGAA
GADD45B.1 R	CTGCTCTCTTCACAGTAACTGGC
CSRNP1.2 F	TCCGCCGCCGTTTAAAG
CSRNP1.2 R	ATCGATGGCATCCGCTGT
SDCBP.2 F	TTTGTTCAACTCGTCCAGGC
SDCBP.2 R	TTCTCTCCAAACGCCTGCTT
SOCS3.2 F	CGA AGC ACG CAG CCA GTT
SOCS3.2 R	TCC GTG GGT GGC AAA GAA
IL1B.1 F	TGGACCTTCCAGGATGAGGACA
IL1B.1 R	GTTCATCTCGGAGCCTGTAGTG
mus COMP-1 Fwd	GTGCCCAACTTTGACCAGAGTG
mus COMP-1 Rev	ACAGGCATCACCCACAAAGTCG
mus COMP-2 Fwd	AGGGTGACTTCGATGCTGAC
mus COMP-2 Rev	GATTGAGCACCACCCAGTTG
mus COL11A1-1 Fwd	GGAAAGATGGGCTACCAGGACA
mus COL11A1-1 Rev	TAGGACCAGTCTCACCAGTTGG
mus COL11A1-2 Fwd	CGAGGATATTCTGTACGGGAAC
mus COL11A1-2 Rev	ACACCTGGGCCAAATTCTTC
mus COL1A2-1 Fwd	TTCTGTGGGTCCTGCTGGGAAA
mus COL1A2-1 Rev	TTGTCACCTCGGATGCCTTGAG
mus COL1A2-2 Fwd	CCAACCGTGCTTCTCAGAAC
mus COL1A2-2 Rev	CAGCCATCGACTAGGACAGA
mus COL3A1-1 Fwd	GACCAAAAGGTGATGCTGGACAG
mus COL3A1-1 Rev	CAAGACCTCGTGCTCCAGTTAG
mus COL3A1-2 Fwd	ATTGCTGGAGTTGGAGGTGA
mus COL3A1-2 Rev	GTTCGGGGTGGCAGAATTTT
mus COL1A1-1 Fwd	CCTCAGGGTATTGCTGGACAAC
mus COL1A1-1 Rev	CAGAAGGACCTTGTTTGCCAGG
mus COL1A1-2 Fwd	GTGGCGGTTATGACTTCAGC
mus COL1A1-2 Rev	GGCTGCGGATGTTCTCAATC
mus GREM1-1 Fwd	AGGTGCTTGAGTCCAGCCAAGA
mus GREM1-1 Rev	TCCTCGTGGATGGTCTGCTTCA
mus GREM1-2 Fwd	CTGAAGCGAGATTGGTGCAA
mus GREM1-2 Rev	GTGAACTTCTTGGGCTTGCA
mus COL12A1-1 Fwd	CAGCACCATGAATGTCGTCTGG
mus COL12A1-1 Rev	GGTCTTTGAGGATAGTGCTGGC
mus COL12A1-2 Fwd	ATTAGGCTGAGCTGGGATCC
mus COL12A1-2 Rev	TACTCCGTGTCCGCTGTAAG
mus POSTN-1 Fwd	CAGCAAACCACTTTCACCGACC
mus POSTN-1 Rev	AGAAGGCGTTGGTCCATGCTCA
mus POSTN-2 Fwd	TCCTAAATACCCTCCAGTGCTC
mus POSTN-2 Rev	AGGACTTCATCAATCAGGTGGA
mus COL5A1-1 Fwd	AGATGGCATCCGAGGTCTGAAG
mus COL5A1-1 Rev	GACCTTCAGGACCATCTTCTCC
mus COL5A1-2 Fwd	CCAGGAGAAGGGAAGGATGA
mus COL5A1-2 Rev	CCCCTCAAAGATGGTGTCCT
mus THBS2-1 Fwd	GTATGGAGGGAAGGACTGTGTC
mus THBS2-1 Rev	ACTTGGCTCCAGGAAAACACGG
mus THBS2-2 Fwd	GGGGACACTTTGGACCTCAAC
mus THBS2-2 Rev	GCAGCCCACATACAGGCTA
mus THBS2-3 Fwd	TGCCACAAGAATGCAGAGTG
mus THBS2-3 Rev	TGCAGTGGTAGGTGGCATTA
mus MMP2-1 Fwd	CAAGGATGGACTCCTGGCACAT
mus MMP2-1 Rev	TACTCGCCATCAGCGTTCCCAT
mus MMP2-2 Fwd	GGAAATTCAGAAGGTGCCCC
mus MMP2-2 Rev	TTGGTCAGGACAGAAGCCC

## Sheet: S6
Supplementary Table 6: sgRNAs and Primers
sgRNAs
LRP8	GCCGGAGCGCGCCCAGUUCU
LRP8	GCCCGGCAGCGGAUCCGCUG
LRP8	GUUGGUUGGCGGCUGCGAGC
PCR Primers
new LRP8-A Fwd	CCGAACCTGCTTGAAATGCA			59.4 C	448
new LRP8-A Rev	GGGGTAGAGCTTCGGTAACC			59.54 C
new LRP8-B Fwd	CCGAACCTGCTTGAAATGCA			59.4 C	435
new LRP8-B Rev	GGTAACCAAAACCGTGGGGG			61.18 C
