# Supplementary material for: Spon1+ inflammatory monocytes promote collagen remodeling and lung cancer metastasis through lipoprotein receptor 8 signaling
Source: JCI Insight. 2024 May 8;9(9):e168792. doi: 10.1172/jci.insight.168792 (PMC11141919; doi:10.1172/jci.insight.168792)
Supplement: Supporting data values [file jciinsight-9-168792-s162.xlsx]

## Sheet: Fig. 1C
	BM IMs (Healthy Mice)				IMs from Tumors
IL-1B	1.5692	0.971329	0.459467		82.5406	69.2639	191.345	74.4414	109.14
Spon1	2.36273	0.368684	0.268586		19.3392	18.8495	18.6416	69.6212
Cfb	2.54685	0.141779	0.311372		12.2161	3.63187	6.78201	7.25368	17.9475
Socs3	2.86751	0.072584	0.059904		3.32603	1.27881	1.48432	1.74207	3.94985
Icam1	2.22041	0.519007	0.260585		2.79883	0.771547	1.65499	0.298091	1.82112
Sdcbp	1.87041	0.785864	0.343731		1.86393	1.58266	1.41554	0.496323	1.89651
Gadd45b.1	1.87611	0.715858	0.40803		1.07233	0.487592	1.17344	0.854852	3.39579
Klf7	2.58506	0.290014	0.12493		0.80396	0.743392	3.66597	0.194009	1.15204
Csrnp1	1.88425	0.53218	0.583574		0.272058	0.7071	0.805517	0.923374	1.66438
Ifitm2	1.47296	1.04082	0.486231		0.744175	0.113339	0.873399	0.323024	0.543636

## Sheet: Fig. 1D
SPON1 Expression
Tumor IMs			Blood IMs
Healthy	Tumor-bearing		Healthy	Tumor-bearing
2.36273	19.3392		1.90478	123.484
0.368684	18.8495		0.861731	11.7318
0.268586	18.6416		0.233489	14.5925
	69.6212			8.4806
				18.7785

## Sheet: Fig. 1E
Plasma SPON1 level (ng/mL)
Healthy	Tumor-bearing
347.952	901.287
335.206	947.818
347.952	843.507
372.462	870.907

## Sheet: Fig. 1F
SPON1 (ng/uL)
WT IMs	KO IMs
551.628	309.294
354.59	1.2816
	168.877

## Sheet: Fig. 1G
Plasma SPON1 level (ng/mL)
WT	Spon1 KO
590.13	270.793
411.21	304.765
440.653	295.706
510.862	465.566

## Sheet: Fig. 1H
Percent of Spon1 Expressing cells
Mono1	27.4732
Mono2	25.5209
Mono3	30.4691
MonoDC	0
Mono1	14.8174
Mono2	6.11247
Mono3	1.62813
MonoDC	40.4534
Fibro1	5.74764
Fibro2	0
Fibro3	1.11657
Fibro4	0
Fibro5	0

## Sheet: Fig. 3B
LLC				LLC
Spheroid Area:				Spheroid Number:
0 ug/mL SPON1	5 ug/mL SPON1			0 ug/mL SPON1	5 ug/mL SPON1
1028	2100			145	91
592	581			92	107
836	504			111	103
1470	10599			116	123
1019	670			98	123
595	1092			140	123
617	509			140	122
856	499			101	145
786	4818			92	143
1280	1924			162	178
710	639			132	185
691	1779			107	159
626	1362
1189	4672
646	662
491	1149
866	2153
500	2962
493	1484
609	1275
728	1782
878	857
1208	930
1004	492
602	786
616	504
1420	825
632	740
2533	1122
573	1487
833	1046
1361	878
1606	850
1118	1545
1590	11497
609	1308
650	3738
729	1506
1025	911
1003	1162
1709	2766
1117	859
1180	755
506	842
508	499
1096	606
560	709
935	2187
990	804
596	894
551	719
674	1381
600	915
500	1191
575	609
731	1581
1000	790
729	1419
673	4755
2651	1001
1339	1595
828	808
650	880
1801	1143
737	799
487	2252
1004	512
667	1276
1254	1144
486	1335
485	1119
801	1226
735	9450
515	1236
1060	2083
912	501
679	6052
1387	965
781	1824
682	490
587	655
1060	817
567	1061
680	644
722	1935
1732	662
806	684
639	630
759	666
715	744
903	704
595	1907
2653	633
601	1192
630	1592
742	545
572	1740
484	515
514	625
577	1191
1070	1143
2430	517
601	506
1004	652
1266	805
792	730
623	1598
2889	3203
1466	663
721	593
1727	2902
944	1539
791	868
642	579
535	661
511	1084
1281	2447
877	2768
1042	771
1940	1373
990	523
638	580
2761	1602
503	1265
819	1431
3654	718
582	1581
985	562
529	3774
1300	1896
882	1183
1284	773
1242	690
600	2709
1377	1388
901	551
586	713
882	621
807	552
999	2184
876	1287
1212	820
2523	576
851	624
764	527
538	1872
609	551
780	558
731	1091
532	1205
1408	577
639	574
514	555
716	791
1249	950
944	3523
761	2238
595	24182
780	1744
632	686
1375	1925
571	2794
655	3090
662	511
1105	1782
935	1480
2342	905
659	2246
2654	8815
882	1103
506	797
2433	2504
1221	920
527	25420
503	554
1171	748
1035	593
541	827
604	837
2652	1227
494	2690
802	810
979	618
749	1207
773	720
906	510
584	611
741	1508
891	708
502	541
547	2503
931	536
667	740
2116	724
1428	886
2165	1619
883	521
566	554
858	1967
903	1729
580	1332
1732	3678
601	6241
1056	1124
837	626
617	1321
1644	489
999	4739
1844	825
567	555
744	683
496	524
1103	1305
962	577
3800	2446
1211	3229
795	3372
587	669
584	1954
529	738
2109	4635
618	4703
522	1655
590	1980
568	6003
972	2796
1185	516
843	594
499	704
682	2419
602	975
523	1124
2139	1057
926	583
809	1139
1587	828
1171	782
489	580
525	5021
1652	1177
1095	2719
699	2020
621	2128
901	571
730	505
656	23645
948	3175
702	1304
525	522
752	589
615	914
569	534
2907	1424
582	1020
1322	648
808	557
892	1524
615	573
608	747
2648	2650
579	2071
9615	1136
858	1047
866	583
701	781
1682	8414
791	2767
817	3871
2276	731
1495	490
570	6255
1448	13615
514	498
793	2764
887	5185
964	515
671	630
884	616
885	554
1316	1099
718	788
1177	880
833	1712
660	596
623	1424
986	2916
673	503
724	562
2312	1396
625	1527
602	837
555	536
1743	546
678	1640
2934	932
782	919
956	505
1309	1070
757	1735
620	582
4512	941
1390	3222
1002	987
1894	711
835	539
1100	1750
715	491
669	703
879	698
1331	653
554	2084
733	724
745	495
871	759
1046	1153
1291	873
527	1177
1808	618
635	5201
935	611
570	520
663	3064
2264	561
670	760
612	1715
1597	1887
498	1098
1058	726
708	570
502	5667
509	884
823	5328
967	633
660	802
853	1219
1378	485
2830	1110
733	1116
978	1520
650	845
671	700
5515	974
2671	1913
1880	895
854	1152
729	563
1150	622
817	911
568	1004
3037	677
635	695
665	1748
767	1273
715	528
1317	1658
540	539
657	843
1356	1325
678	511
1870	528
714	631
1101	863
1084	1398
926	499
549	1780
626	2167
600	496
618	2551
995	2677
809	1653
937	732
1276	1080
673	762
528	605
874	886
770	523
749	768
724	607
956	513
615	1265
780	559
786	757
788	674
4086	3430
525	514
842	1263
726	991
652	1341
910	1662
595	678
977	806
1265	1779
515	1000
660	539
952	583
818	766
1373	3075
2165	1341
748	8242
506	538
782	589
1186	657
1240	1503
1539	1822
568	662
1137	961
496	980
1713	745
923	1121
836	1972
842	1211
585	1074
525	1162
517	715
526	753
577	530
1796	531
697	1235
519	570
512	1256
942	613
610	707
737	1349
495	642
1502	4396
717	842
737	52361
1522	748
515	1691
579	646
518	892
555	642
505	853
716	1167
1325	1244
530	1377
530	809
1406	738
1139	1250
1074	1837
1160	732
768	582
1050	1206
770	899
1135	2034
672	1400
1356	1768
524	1262
969	688
926	979
496	1242
746	580
842	525
1167	1498
652	511
1187	1702
644	2374
1011	603
556	558
715	582
696	809
662	8524
576	967
720	1511
1026	1782
1040	995
508	3946
547	502
1222	698
864	1947
631	1318
2634	4323
3347	945
503	1073
598	626
658	740
1009	720
529	2326
711	531
3026	484
581	621
1421	2200
856	640
605	6843
760	4792
611	652
596	1907
1784	1779
817	3079
781	1022
1338	1626
771	909
1114	4792
647	551
1140	1024
773	1158
599	916
701	1338
618	715
2018	967
718	4314
922	502
696	3481
797	674
1053	1548
518	13082
1294	1155
841	1724
570	745
1058	1111
699	931
558	657
812	509
1647	715
893	1615
575	501
682	488
3018	1279
767	865
825	789
763	977
1482	751
714	633
527	1166
2438	576
563	5251
737	1018
656	1175
1340	1616
534	887
488	1106
558	737
1614	836
712	742
876	709
1318	511
505	1571
822	1018
792	732
1235	1692
1089	1538
818	694
702	1558
1481	1346
561	554
891	558
800	656
681	4396
570	842
598	52361
1037	748
544	1691
523	646
574	892
591	642
667	853
551	1167
749	1244
520	1377
780	809
561	738
1444	1250
629	1837
831	732
662	582
615	1206
494	899
705	2034
1430	1400
867	1768
585	1262
1079	688
736	979
771	1242
684	580
679	525
584	1498
778	511
507	1702
665	2374
834	603
1058	558
543	582
506	809
558	8524
719	967
653	1511
1103	1782
540	995
976	3946
512	502
670	698
487	1947
577	1318
489	4323
501	945
1442	1073
1013	626
857	740
1295	720
874	2326
590	531
577	484
695	621
2270	2200
497	640
780	6843
541	4792
618	652
2091	1907
808	1779
497	3079
812	1022
7971	1626
2249	909
513	4792
740	551
1462	1024
650	1158
1104	916
1310	1338
773	715
4348	967
1168	4314
895	502
817	3481
2391	674
670	1548
2521	13082
1308	1155
1396	1724
617	745
3650	1111
1423	931
587	657
732	509
2821	715
956	1615
484	501
1384	488
888	1279
1122	865
1155	789
1166	977
525	751
1499	633
1349	1166
787	576
565	5251
1009	1018
685	1175
568	1616
694	887
571	1106
793	737
833	836
904	742
498	709
1772	511
744	1571
700	1018
697	732
1083	1692
2236	1538
2394	694
557	1558
578	1346
559	554
1378	558
1477	656
642	1798
603	1693
980	586
795	10458
795	1119
562	8994
518	708
507	1005
800	13707
1024	908
799	598
546	682
507	701
1405	1898
1061	3972
491	1070
710	1141
619	41635
686	1010
813	559
660	966
538	748
606	943
923	1246
1504	637
605	3109
485	668
1338	539
504	1141
501	891
512	720
690	517
597	615
667	1612
484	4986
608	771
518	998
532	1302
2017	1060
839	683
510	611
1651	495
544	1166
893	2076
689	4261
1025	695
1056	1274
666	2095
3453	626
550	956
485	1826
549	4321
549	587
1060	1004
524	863
637	1387
734	2217
564	6319
742	3865
707	4296
570	714
2750	869
537	3274
2068	1006
781	793
1133	945
847	1687
923	3671
645	714
735	629
507	1000
1457	501
758	1080
520	888
694	3929
641	536
712	518
801	3292
1043	764
539	1864
920	4065
600	538
696	1432
628	1150
778	2122
1985	1545
499	865
606	1783
1425	811
663	1018
587	688
594	2105
1352	1140
1452	726
1393	996
1228	794
556	872
1224	4247
662	4350
604	7525
599	506
1044	1120
525	543
973	789
1210	653
1079	1257
691	1255
727	885
1100	502
935	4267
546	2547
601	670
677	970
1339	934
1102	1477
575	3235
1025	1967
681	730
761	1105
559	711
882	2382
1233	1215
859	541
763	770
1271	570
720	736
640	969
700	1071
1526	1138
1465	1234
647	1409
1351	735
578	552
1032	1027
1545	747
1770	2467
699	1292
925	880
920	980
815	2147
2548	613
1068	1136
537	1065
1199	974
779	580
532	1088
605	531
828	785
920	655
906	986
1821	4262
791	708
3280	995
956	1036
2481	691
871	617
1443	597
1308	637
911	562
486	601
885	1179
1425	1069
876	741
686	912
2360	579
564	491
699	501
768	816
525	2330
2053	550
797	625
980	499
1065	1511
856	1220
536	506
1206	538
517	488
1155	13052
520	492
740	553
1889	606
2220	662
990	712
1628	522
1520	753
1123	1016
513	819
619	1523
905	888
529	1000
762	2336
819	1742
961	715
822	2215
618	851
510	619
1455	1718
604	1322
493	1995
531	507
1361	1567
768	1062
1480	634
736	627
1061	806
497	579
660	508
1454	520
1118	677
608	668
557	556
866	528
1523	1165
630	612
2476	2944
560	582
2453	577
1813	584
877	632
800	1991
589	4008
815	596
512	1059
583	503
687	2591
1768	1049
575	646
671	1193
960	551
350	11274
351	779
887	691
585	1195
548	1585
1121	789
4330	1035
544	713
475	1136
458	4329
868	4430
751	988
368	575
428	688
1136	8564
571	1240
253	666
289	879
1245	517
784	564
369	911
436	539
390	10346
402	618
391	770
515	610
236	1268
325	780
623	2380
336	805
321	823
2050	1723
355	953
486	1701
234	720
324	1245
384	529
521	558
677	310
2422	334
304	232
340	5739
465	567
540	556
1613	1178
1403	3610
1057	770
2589	2467
926	693
438	543
1670	553
1022	303
228	2034
714	700
591	545
401	7114
243	852
1389	313
2267	808
432	1457
306	1621
322	1840
455	4376
1024	3315
1313	1594
1817	746
761	315
298	2477
388	473
379	3433
623	411
302	10298
1113	404
692	884
434	681
914	353
543	263
306	466
310	234
266	463
315	255
291	793
2046	14921
675	346
490	808
237	22742
1696	423
396	535
584	2319
894	373
356	2754
383	376
450	618
513	2510
332	514
2456	368
1010	293
293	276
297	723
588	1281
329	869
685	788
960	710
403	813
2155	2964
324	2550
489	268
846	1766
538	297
324	325
494	394
1621	355
345	936
951	1418
421	1946
802	2043
1120	714
599	354
1320	1237
386	1618
583	1582
1081	324
709	3515
563	357
773	273
635	239
261	613
285	245
495	409
4195	353
831	231
1364	997
1013	6167
285	1460
1494	567
2010	263
1059	417
733	1275
329	1370
554	286
444	311
598	846
759	311
720	530
543	341
523	251
356	359
1128	489
1243	438
343	409
721	519
2310	1162
1066	451
2907	324
2404	1534
2758	697
835	1049
523	459
267	364
887	531
551	2106
5036	488
1979	1548
872	486
783	3130
1382	883
1418	304
1630	3230
45108	525
1372	806
463	899
273	1625
2369	1335
711	317
228	4700
472	2983
322	4818
773	578
2694	837
652	268
560	281
406	252
1442	757
3064	286
615	858
1280	588
620	535
400	1745
664	280
595	894
246	352
805	916
407	338
1088	401
586	372
15799	503
720	265
652	878
917	1909
5192	1896
347	491
506	3188
753	1642
802	307
1136	565
802	463
4365	895
1313	1063
1603	13124
695	361
350	1126
2722	268
692	371
342	727
2401	2462
955	2177
589	325
643	532
628	2527
4915	488
627	517
420	1008
3260	2465
370	980
1157	810
835	318
3152	751
661	319
1022	1023
3310	876
2170	439
336	419
368	314
1352	298
237	1086
291	372
1156	1616
322	342
239	250
1553	896
6035	396
842	351
520	2628
319	711
2724	4217
545	15620
341	1233
326	1310
7437	1875
299	6286
444	2340
297	1887
1908	1999
3616	955
287	228
987	729
1876	1504
873	4618
1274	574
2500	604
793	2919
300	507
678	284
414	919
353	298
3516	1591
3982	375
258	241
814	675
624	2200
1420	258
1803	513
939	372
306	425
876	316
290	305
1381	340
523	434
670	1545
295	503
439	328
544	1138
624	1521
723	700
282	2617
1251	517
701	1250
302	625
927	9105
327	248
590	693
534	385
1227	1494
981	4231
462	517
393	410
867	237
1810	299
1457	1117
603	298
591	318
1023	241
1577	276
331	446
402	345
2212	3102
246	1043
271	360
277	374
920	5987
840	445
230	515
238	551
662	515
402	306
698	263
392	276
916	328
625	949
436	337
237	261
404	1173
511	637
235	432
289	508
504	577
305	429
415	1162
1047	1408
776	521
568	419
721	518
708	452
486	444
1047	975
409	474
337	261
293	831
2457	343
3740	711
455	712
498	369
505	532
235	1558
5260	563
469	828
390	251
265	9262
311	724
348	463
260	383
230	460
2034	519
1115	238
528	269
277	364
771	1005
238	304
1974	9466
782	1871
1245	719
1843	383
924	436
961	239
308	345
973	819
2820	272
404	360
622	310
785	703
547	533
441	1274
601	283
254	495
812	3765
695	1792
713	278
1083	427
455	565
261	303
269	340
965	363
946	1153
246	6271
345	889
628	889
621	638
512	946
309	2955
638	542
2251	497
602	1144
449	385
435	295
384	246
476	888
815	450
280	329
305	456
627	332
276	51391
661	477
361	3726
817	358
527	931
285	536
383	238
1008	341
314	1759
249	719
558	1417
1124	558
318	1361
434	2021
470	1315
534	1026
250	879
691	568
279	236
783	774
1543	235
566	620
292	505
988	399
642	717
759	547
374	405
584	397
896	1402
1490	1174
693	550
870	1564
490	339
766	393
364	1010
317	7267
320	6356
546	390
362	311
502	498
680	2245
930	7182
1384	1074
1248	314
611	382
924	297
589	235
1909	2665
457	658
313	368
832	802
348	490
1001	427
876	410
540	464
611	384
624	1256
654	441
380	1088
609	2037
3802	760
1300	365
334	364
527	1088
2088	547
304	311
793	231
349	2778
960	387
944	716
376	452
1338	235
692	276
465	293
582	3944
1185	252
2164	362
653	908
376	1109
299	306
843	709
567	307
276	2322
1028	2195
2433	348
718	416
1068	1801
3414	260
252	1206
344	517
706	384
1314	608
1136	238
	270
	984
	1018
	244
	325
	388
	755
	1017
	361
	381
	891
	627
	1007
	487
	244
	792
	381
	335
	1123
	663
	1054
	240
	596
	295
	500
	586
	403
	1060
	514
	435
	270
	1237
	1045
	1373
	1373
	295
	237
	778
	660
	928
	473
	1262
	531
	244
	1284
	463
	263
	595
	332
	1845
	3581
	393
	531
	871
	1013
	1083
	390
	263
	329
	1806
	352
	524
	306
	467
	232
	275
	368
	722
	5063
	3721
	242
	591
	300
	233
	311
	1738
	271
	347
	791
	487
	428
	317
	2599
	875
	529
	1638
	1259
	432
	278
	433
	543
	740
	516
	648
	16350
	258
	326
	3102
	253
	1607
	511
	573
	253
	252
	945
	1681
	2122
	232
	516
	1406
	2838
	12810
	1802
	228
	264
	228
	821
	295
	1117
	425
	233
	613
	247
	287
	1239
	775
	896
	408
	28319
	265
	304
	257
	552
	578
	649
	361
	286
	782
	673
	408
	434
	972
	1258
	815
	608
	482
	788
	778
	15587
	3102
	282
	2740
	382
	1368
	1051
	823
	808
	13613
	1245
	279
	5007
	293
	509
	3416
	572
	234
	439
	522
	2181
	334
	599
	448
	335
	543
	9078
	1708
	363
	275
	385
	257
	543
	3935
	674
	592
	3957
	2524
	1167
	1659
	645
	782
	648
	657
	470
	628
	319
	1164
	232
	1509
	529
	5070
	734
	486
	375
	597
	1180
	377
	1249
	1182
	908
	340

## Sheet: Fig. 3C
LN2E1				LN2E1
Spheroid Area:				Spheroid Number:
0 ug/mL SPON1	5 ug/mL SPON1			0 ug/mL SPON1	5 ug/mL SPON1
1425	3689			23	60
1671	11081			24	74
1372	2168			26	77
1204	9134			29	71
1201	1306			16	21
1058	1831			2	24
1100	5518			1	19
1588	1051			98	79
2563	2083			75	114
1502	4472			84	118
3194	3122
1939	1788
4596	1037
2954	3264
4781	17028
3048	2262
1511	1947
1935	1703
1235	1240
444	4993
1404	11478
1721	1765
312	5835
310	6421
398	1232
928	2081
1545	11295
944	1060
1589	6635
1094	1655
578	14076
1768	3388
2801	1330
1330	3089
2718	8526
377	4998
372	9501
313	2175
643	10261
1429	1469
411	2449
304	1687
330	3273
1798	2850
593	2221
5461	30928
2562	2149
1270	4265
516	3427
376	1781
933	2394
610	1810
368	2069
351	2190
453	3813
265	2069
1641	17697
357	2351
355	1013
1348	2908
428	1365
365	5986
308	1506
294	1264
3082	2654
1751	3279
766	3291
511	269
458	5365
905	459
296	758
930	6543
509	578
771	5578
1224	366
1202	597
309	1052
1377	462
947	594
828	1305
269	1053
1745	821
1773	3302
643	6832
290	351
1515	598
613	1544
2324	1656
1550	1209
2126	340
447	515
571	1424
2019	543
333	716
507	1077
820	651
1072	2247
5226	3646
354	320
560	3165
419	1677
1015	959
271	589
903	1815
464	742
1211	1346
410	631
1310	1472
984	7832
1325	5494
414	1216
571	366
1216	782
1561	1922
334	306
280	786
311	3472
360	1427
935	558
1232	1434
755	279
177	752
905	463
8914	401
4374	1102
207	292
515	428
5164	535
392	528
118	286
4268	583
251	505
3626	2710
5041	1815
755	2157
5449	333
986	5285
618	452
3687	591
300	1781
406	492
2545	3010
260	2956
1324	4143
210	1723
7185	1326
387	565
365	1601
428	1722
1147	1579
1464	340
229	305
2559	2126
2243	1502
2825	3165
1751	580
1590	2526
1218	5570
2744	802
467	4803
2492	6647
1099	279
522	299
137	2194
3233	2381
759	1091
6584	2085
289	2698
269	372
625	858
179	272
162	749
287	382
2280	755
696	3353
742	507
503	4982
1238	1984
562	484
3086	1687
106	1110
141	1566
468	2062
2091	741
490	1760
688	769
862	2928
2100	1165
227	675
1232	1812
6265	1059
658	1558
1973	951
1078	405
2765	616
2923	415
588	1991
320	598
181	372
371	1534
206	270
135	1734
758	1137
562	336
488	1585
133	1703
3402	402
2077	853
124	1284
1336	1224
1660	3575
140	1376
999	288
384	770
1499	2110
402	2147
142	1975
374	397
348	1397
128	3121
2539	751
1994	1447
1114	683
1216	1010
1362	3976
908	392
1239	1580
2349	4606
116	906
402	1132
6045	318
814	529
4612	3914
434	779
322	876
968	564
3760	821
313	1695
1876	4226
2944	781
434	1947
167	302
369	259
2714	8725
1917	488
172	583
2779	2701
503	4246
136	309
3268	651
418	1507
917	286
612	993
1280	253
1606	376
178	542
1038	3233
198	1621
2924	304
2851	537
3135	1155
1647	1189
650	1122
1915	2034
798	473
147	2022
1020	4138
2359	1510
349	4599
365	546
3076	3028
117	2043
264	2993
5560	750
1523	2118
168	1656
3626	389
379	3353
354	448
1764	1652
1245	889
4632	1348
301	1283
2908	3815
294	1405
1406	333
328	351
721	1946
4612	10754
2896	360
2172	1870
791	1781
387	518
143	1321
839	3580
4673	854
501	1868
315	777
485	1198
1709	4421
4256	447
1068	7027
4560	1063
668	882
758	3069
3707	2966
317	323
2600	546
7019	6297
479	284
1866	1063
886	439
1182	852
174	9119
518	275
552	601
1271	3045
880	332
1238	337
315	4112
2661	652
1615	1486
2208	286
5999	650
639	332
1607	1597
3105	3246
4602	379
439	649
8124	397
6153	630
196	1197
2866	1203
286	631
817	2036
7363	4123
115	1434
214	4572
216	460
1120	2795
325	1983
129	806
3595	1991
466	332
196	358
276	572
1033	3658
1269	1467
4331	976
945	1621
366	217
425	30662
3336	12163
138	3041
4091	958
2768	4942
1379	1025
797	154
1327	3805
284	119
3705	444
234	2720
374	132
535	423
190	5140
2475	673
516	578
698	4600
2256	2773
131	5423
244	2616
199	513
1427	1614
143	687
187	1005
738	4108
685	724
205	2409
	235
	271
	153
	274
	259
	1229
	181
	2224
	5455
	4160
	108
	111
	3228
	343
	179
	1906
	678
	1450
	130
	310
	153
	1000
	5687
	655
	1088
	1052
	2823
	2181
	451
	836
	2271
	685
	230
	540
	862
	7548
	1186
	3812
	105
	2297
	566
	300
	344
	402
	1368
	791
	268
	5833
	130
	322
	462
	7867
	3185
	199
	29857
	707
	268
	391
	5208
	115
	1136
	151
	1492
	2694
	481
	1492
	2118
	1492
	113
	100
	2373
	5656
	607
	538
	1365
	326
	3711
	200
	116
	537
	4092
	2506
	2350
	150
	172
	633
	432
	351
	1056
	309
	13955
	1186
	663
	886
	6330
	614
	5411
	6993
	178
	488
	275
	205
	652
	7368
	1403
	945
	264
	125
	4999
	154
	635
	144
	564
	322
	254
	3335
	312
	3264
	131
	148
	238
	3524
	3215
	6050
	1726
	451
	3090
	438
	1499
	216
	271
	122
	2179
	803
	1629
	115
	268
	125
	1051
	121
	482
	359
	875
	1696
	3761
	275
	220
	3259
	3773
	1146
	327
	1803
	722
	181
	261
	3042
	266
	2605
	368
	235
	148
	1453
	183
	1922
	106
	387
	1013
	131
	965
	233
	2518
	336
	7928
	136
	117
	663
	458
	1131
	365
	178
	8177
	2761
	928
	4899
	799
	1695
	201
	198
	5788
	105
	120
	4241
	613
	105
	171
	4693
	3805
	854
	16925
	4438
	525
	326
	146
	197
	303
	737
	341
	226
	3226
	1189
	577
	3300
	166
	2669
	1254
	110
	141
	6369
	654
	190
	354
	1230
	472
	143
	878
	143
	124
	1058
	2691
	734
	6014
	142
	2197
	1433
	3306
	1543
	822
	3111
	2029
	348
	553
	2305
	791
	5070
	452
	934
	1366
	224
	797
	600
	252
	228
	137
	1889
	201
	235
	1914
	1968
	171
	245
	4837
	2756
	1388
	1387
	587
	1241
	4087
	1332
	114
	255
	623
	3359
	248
	849
	461
	393
	2349
	375
	259

## Sheet: Fig. 3D
LLC relative expression:
	0 µg/mL Spon1										5 µg/mL Spon1
COL11A1	1.23884	0.802347	1.00605	1.09427	1.06849	0.855275	0.660232	0.778356	1.56141		2.55055	2.95972	3.4105	0.933904	0.81229	0.751372	3.83918	1.8421	2.301
COL12A1	1.03419	0.996091	0.970733	1.67245	0.681467	0.877408	0.684171	1.29812	1.01771		0.866132	1.09568	1.43378	0.676564	0.776298	0.565047	2.51472	3.40959	3.1201
COL1A1	1.18663	0.604096	1.39501	1.00059	1.05838	0.944282	1.94532	0.920029	0.134651		2.41544	2.14656	2.80703	0.691099	0.547589	0.462846	3.6145	4.26547	4.25492
COL1A2	1.16243	0.953644	0.902086	1.24219	1.04892	0.767482	0.474686	1.27546	1.24985		2.28028	3.05322	3.844	0.571235	0.522278	0.541394	4.20571	5.50547	5.94688
COL3A1	1.07576	0.858283	1.08306	1.12176	1.1659	0.764604	0.998082	0.997078	1.00484		3.14692	4.3594	6.56603	0.65056	0.60106	0.284429	0.172625	0.177503	0.087861
COL5A1	1.08345	0.921735	1.00135	0.907697	1.18395	0.930524	0.918508	0.989209	1.09228		0.875402	1.00991	1.23246	0.49865	0.467057	0.490485	3.23143	2.06636	2.79867
COMP	1.57051	0.688413	0.92493	1.0292	1.06983	0.908212	0.829968	0.586995	1.58304		3.97652	15.6612	37.1233	0.256972	0.321575	0.500315	20.5177	11.4219	1.27901
GREM1	0.885814	1.09235	1.03347	0.762444	1.87686	0.698813	0.736088	1.26223	1.00168		1.04472	0.671029	0.963006	0.75622	0.73552	0.95925	1.96873	1.60876	1.88392
MMP2	0.922601	0.754488	1.43659	0.996625	0.9312	1.07752	1.02242	1.1782	0.799379		3.68352	3.05701	2.10167	0.337978	0.348944	0.315507	4.23666	4.17469	4.03197
POSTN	1.20796	0.837449	0.988526	0.866505	1.25507	0.919519	0.833553	0.840295	1.32615		3.87421	2.37713	1.77412	0.9808	0.605611	0.678323	2.78218	3.02761	3.21517
THBS2	1.13158	0.97041	0.910669	0.965636	1.01441	1.02087	0.929097	0.978619	1.09228		2.27168	1.81175	1.44505	0.761817	0.801699	0.413358	1.7591	1.88006	1.74339

## Sheet: Fig. 3E
LN2E1 relative expression:
	0 µg/mL Spon1							5 µg/mL Spon1
COL11A1	1.04148	1	1	1				34.0612	34.423	34.1129	20.256	18.16	15.522
COL12A1	0.917186	1.08281	1	1	1			45.7428	41.8733	54.2952	30.983	30.895	28.72
COL1A1	0.727662	1.27234	1.66515	1.216	0.823			3.37844	3.76693	3.75438	149.665	149.133	141.671
COL1A2	0.949754	1.05025	1.96813	1	1	1		0.909078	0.904388	0.847401	12445.2	4509.26	4231.25
COL3A1	1.05485	0.945151	0.99506	1	1	1		0.545684	0.486074	0.711656	464.068	406.606
COL5A1	1.71948	0.280522	0.521483	1	1	1		5.10328	5.78987	6.00096	271.875	235.484	221.09
COMP	0.557232	1.44277	1	1	1			3.30833	8.43725	11.9108	2.054	1.597	0.763
GREM1	0.830651	1.84881	0.320541	1.273	0.786			0.516055	0.552217	0.601346	0.901	0.841	0.713
MMP2	0.902216	0.835197	1.26259	1.377	0.968	0.75		2.7117	3.33516	2.73647	79.768	59.48	59.451
POSTN	1.24015	0.989356	0.770492	1	1	1		1.7622	1.92602	1.91782	129.435	118.583	93.489
THBS2	0.938363	0.604242	1.45739	1	1	1		18.7381	18.6325	16.8701	1048.04	978.952	875.588

[truncated: 46 more sheets: Fig. 3G, Fig. 3H, Fig. 3I, Fig. 4A, Fig. 4B, Fig. 4C, Fig. 4E, Fig. 4G, Fig. 5B, Fig. 5D, Fig. 5F, Fig. 5G, Fig. 6A, Fig. 6B, Fig. 6C, Fig. 6D, Fig. 6E, Fig. 6F, Fig. 6H, Fig. 6I …]
